# Supplementary material for: PheCode-guided multi-modal topic modeling of electronic health records improves disease incidence prediction and GWAS discovery from UK Biobank
Source: Brief Bioinform. 2026 Feb 2;27(1):bbag030. doi: 10.1093/bib/bbag030 (PMC12862981; doi:10.1093/bib/bbag030)
Supplement: supplementary-material_bbag030 [file supplementary-material_bbag030.zip]

Archive with 7 entries (7 files):
- MixEHR-SAGE_ICD_Topic_Purity_bbag030.csv
- MixEHR-SAGE_Med_Topic_Purity_bbag030.csv
- MixEHR-SAGE_OPCS_Topic_Purity_bbag030.csv
- MixEHR-SAGE_vs_Binary_Loci_Comparison_bbag030.csv
- MixEHR_SAGE_UKB_Supplementary_bbag030.pdf
- Prompt_bbag030.txt
- Supplementary_bbag030.tex
