# Supplementary material for: PheCode-guided multi-modal topic modeling of electronic health records improves disease incidence prediction and GWAS discovery from UK Biobank
Source: Brief Bioinform. 2026 Feb 2;27(1):bbag030. doi: 10.1093/bib/bbag030 (PMC12862981; doi:10.1093/bib/bbag030)
Supplement: supplementary-material_bbag030 [file supplementary-material_bbag030.zip › MixEHR-SAGE_ICD_Topic_Purity_bbag030.csv]

Topic	Major Chapter	Purity	Top Codes	Chapter Counts
729.3 Panniculitis	Musculoskel. & connective	1.0	['M23.22', 'M23.23', 'M23.26', 'M17.9', 'M23.8']	{'Musculoskel. & connective': 5}
351.0 Other peripheral nerve disorders	Nervous system	1.0	['G56.0', 'G56.2', 'G57.6', 'G57.8', 'G56.8']	{'Nervous system': 5}
624.9 stress incontinence, female	Genitourinary system	1.0	['N39.3', 'N39.4', 'N81.1', 'N81.6', 'N81.2']	{'Genitourinary system': 5}
740.1 Osteoarthritis; localized	Musculoskel. & connective	1.0	['M16.9', 'M18.9', 'M16.7', 'M17.5', 'M16.3']	{'Musculoskel. & connective': 5}
735.3 Hallux valgus (Bunion)	Musculoskel. & connective	1.0	['M20.4', 'M20.5', 'M20.1', 'M19.97', 'M20.6']	{'Musculoskel. & connective': 5}
716.9 Arthropathy NOS	Musculoskel. & connective	1.0	['M19.9', 'M17.0', 'M19.8', 'M25.9', 'M17.9']	{'Musculoskel. & connective': 5}
411.8 Other chronic ischemic heart disease, unspecified	Circulatory system	1.0	['I25.9', 'I25.8', 'I25.5', 'I25.6', 'I25.0']	{'Circulatory system': 5}
742.9 Other derangement of joint	Musculoskel. & connective	1.0	['M23.8', 'M23.23', 'M23.2', 'M25.5', 'M23.22']	{'Musculoskel. & connective': 5}
741.0 Symptoms and disorders of the joints	Musculoskel. & connective	1.0	['M23.22', 'M23.8', 'M23.23', 'M23.33', 'M23.26']	{'Musculoskel. & connective': 5}
753.2 Congenital anomalies of posterior segment of eye	Eye, ear & mastoid	1.0	['H52.2', 'H25.8', 'H52.1', 'H40.1', 'H26.8']	{'Eye, ear & mastoid': 5}
585.1 Acute renal failure	Genitourinary system	1.0	['N17.9', 'N17.8', 'N17.1', 'N17.0', 'N17.2']	{'Genitourinary system': 5}
368.0 Visual disturbances	Symptoms & signs	1.0	['R51', 'R42', 'R20.2', 'R20.8', 'R47.8']	{'Symptoms & signs': 5}
687.4 Disturbance of skin sensation	Symptoms & signs	1.0	['R20.1', 'R20.3', 'R20.8', 'R20.2', 'R29.8']	{'Symptoms & signs': 5}
374.3 Ptosis of eyelid	Eye, ear & mastoid	1.0	['H02.8', 'H02.0', 'H02.1', 'H53.2', 'H04.1']	{'Eye, ear & mastoid': 5}
573.0 Other disorders of liver	Digestive system	1.0	['K71.1', 'K76.3', 'K77.0', 'K76.5', 'K76.8']	{'Digestive system': 5}
965.1 Opiates and related narcotics causing adverse effects in therapeutic use	Health status & services	1.0	['Z88.6', 'Z88.5', 'Z88.8', 'Z91.0', 'Z96.6']	{'Health status & services': 5}
618.0 Genital prolapse	Genitourinary system	1.0	['N81.6', 'N81.2', 'N81.1', 'N39.3', 'N81.3']	{'Genitourinary system': 5}
415.0 Pulmonary heart disease	Circulatory system	1.0	['I26.9', 'I28.8', 'I28.1', 'I28.9', 'I28.0']	{'Circulatory system': 5}
250.1 Type 1 diabetes	Endocrine, nutritional & metabolic	1.0	['E10.3', 'E10.6', 'E16.2', 'E10.8', 'E10.7']	{'Endocrine, nutritional & metabolic': 5}
636.3 Hemorrhage in early pregnancy	Pregnancy & childbirth	1.0	['O03.9', 'O26.8', 'O03.4', 'O80.0', 'O02.1']	{'Pregnancy & childbirth': 5}
622.2 Mucous polyp of cervix	Genitourinary system	1.0	['N84.0', 'N95.0', 'N85.8', 'N92.1', 'N93.0']	{'Genitourinary system': 5}
595.0 Hydronephrosis	Genitourinary system	1.0	['N13.4', 'N20.1', 'N13.3', 'N13.2', 'N13.1']	{'Genitourinary system': 5}
530.2 Esophageal bleeding (varices/hemorrhage)	Digestive system	1.0	['K76.6', 'K74.6', 'K70.3', 'K31.8', 'K22.1']	{'Digestive system': 5}
724.8 Other symptoms referable to back	Musculoskel. & connective	1.0	['M54.3', 'M51.3', 'M51.2', 'M48.0', 'M47.86']	{'Musculoskel. & connective': 5}
654.2 Rhesus isoimmunization in pregnancy	Pregnancy & childbirth	1.0	['O04.9', 'O80.0', 'O02.1', 'O70.0', 'O70.1']	{'Pregnancy & childbirth': 5}
574.3 Cholecystitis without cholelithiasis	Digestive system	1.0	['K81.8', 'K82.8', 'K80.0', 'K82.4', 'K81.1']	{'Digestive system': 5}
350.2 Abnormality of gait	Symptoms & signs	1.0	['R26.8', 'R26.0', 'R26.1', 'R29.6', 'R54']	{'Symptoms & signs': 5}
496.21 Obstructive chronic bronchitis	Respiratory system	1.0	['J44.0', 'J44.1', 'J43.9', 'J96.91', 'J44.9']	{'Respiratory system': 5}
740.11 Osteoarthrosis, localized, primary	Musculoskel. & connective	1.0	['M16.1', 'M17.1', 'M16.0', 'M18.1', 'M18.0']	{'Musculoskel. & connective': 5}
565.0 Anal and rectal conditions	Digestive system	1.0	['K62.8', 'K60.3', 'K60.2', 'K61.0', 'K62.3']	{'Digestive system': 5}
753.0 Congenital anomalies of the eye	Eye, ear & mastoid	1.0	['H54.9', 'H53.0', 'H00.1', 'H33.2', 'H40.9']	{'Eye, ear & mastoid': 5}
961.1 Poisoning/allergy of sulfonamides	Health status & services	1.0	['Z88.1', 'Z88.8', 'Z91.0', 'Z88.5', 'Z88.6']	{'Health status & services': 5}
361.0 Retinal detachments and defects	Eye, ear & mastoid	1.0	['H33.0', 'H43.1', 'H43.8', 'H52.1', 'H35.4']	{'Eye, ear & mastoid': 5}
379.2 Disorders of vitreous body	Eye, ear & mastoid	1.0	['H33.3', 'H33.0', 'H52.1', 'H43.2', 'H35.3']	{'Eye, ear & mastoid': 5}
384.4 Perforation of tympanic membrane	Eye, ear & mastoid	1.0	['H71', 'H66.9', 'H66.3', 'H65.3', 'H73.8']	{'Eye, ear & mastoid': 5}
451.2 Phlebitis and thrombophlebitis of lower extremities	Circulatory system	1.0	['I80.2', 'I80.0', 'I80.1', 'I80.3', 'I26.9']	{'Circulatory system': 5}
374.0 Other disorders of eyelids	Eye, ear & mastoid	1.0	['H02.5', 'H02.7', 'H03.8', 'H02.8', 'H02.9']	{'Eye, ear & mastoid': 5}
526.1 Cysts of the jaws	Digestive system	1.0	['K01.1', 'K02.9', 'K08.8', 'K08.3', 'K04.8']	{'Digestive system': 5}
198.7 Secondary malignant neoplasm of skin	Neoplasms	1.0	['C79.8', 'C78.0', 'C79.5', 'C78.6', 'C78.7']	{'Neoplasms': 5}
575.6 Cholesterolosis of gallbladder	Digestive system	1.0	['K81.1', 'K80.1', 'K82.8', 'K80.2', 'K80.5']	{'Digestive system': 5}
574.12 Cholelithiasis with other cholecystitis	Digestive system	1.0	['K80.1', 'K82.8', 'K80.0', 'K82.4', 'K80.5']	{'Digestive system': 5}
561.0 Symptoms involving digestive system	Symptoms & signs	1.0	['R19.4', 'R15', 'R19.8', 'R19.1', 'R19.2']	{'Symptoms & signs': 5}
550.1 Inguinal hernia	Digestive system	1.0	['K40.9', 'K40.2', 'K40.3', 'K40.4', 'K40.0']	{'Digestive system': 5}
562.1 Diverticulosis	Digestive system	1.0	['K57.9', 'K57.3', 'K57.1', 'K57.5', 'K57.2']	{'Digestive system': 5}
496.1 Emphysema	Respiratory system	1.0	['J43.8', 'J44.0', 'J43.0', 'J43.1', 'J44.1']	{'Respiratory system': 5}
726.1 Enthesopathy	Musculoskel. & connective	1.0	['M75.0', 'M75.1', 'M70.6', 'M25.7', 'M70.5']	{'Musculoskel. & connective': 5}
198.6 Secondary malignancy of bone	Neoplasms	1.0	['C78.0', 'C78.7', 'C79.3', 'C79.5', 'C34.9']	{'Neoplasms': 5}
395.4 Nonrheumatic pulmonary valve disorders	Circulatory system	1.0	['I08.3', 'I08.1', 'I51.7', 'I51.8', 'I34.0']	{'Circulatory system': 5}
276.12 Hyposmolality and/or hyponatremia	Endocrine, nutritional & metabolic	1.0	['E87.1', 'E22.2', 'E87.6', 'E83.4', 'E87.5']	{'Endocrine, nutritional & metabolic': 5}
735.1 Flat foot	Musculoskel. & connective	1.0	['M19.97', 'M20.1', 'M25.57', 'M15.9', 'M13.97']	{'Musculoskel. & connective': 5}
524.3 Anomalies of tooth position/malocclusion	Digestive system	1.0	['K02.9', 'K01.1', 'K05.3', 'K04.7', 'K08.3']	{'Digestive system': 5}
198.5 Secondary malignancy of brain/spine	Neoplasms	1.0	['C34.9', 'C79.5', 'C34.1', 'C78.0', 'C77.1']	{'Neoplasms': 5}
635.3 Placenta previa and abruptio placenta	Pregnancy & childbirth	1.0	['O99.0', 'O34.2', 'O70.1', 'O32.1', 'O63.1']	{'Pregnancy & childbirth': 5}
385.5 Tympanosclerosis and middle ear disease related to otitis media	Eye, ear & mastoid	1.0	['H72.9', 'H71', 'H73.8', 'H91.9', 'H65.3']	{'Eye, ear & mastoid': 5}
274.2 Crystal arthropathies	Musculoskel. & connective	1.0	['M23.23', 'M23.2', 'M23.22', 'M75.1', 'M23.20']	{'Musculoskel. & connective': 5}
760.0 Back pain	Musculoskel. & connective	1.0	['M54.5', 'M54.9', 'M54.6', 'M54.8', 'M54.58']	{'Musculoskel. & connective': 5}
471.0 Nasal polyps	Respiratory system	1.0	['J32.9', 'J34.2', 'J34.8', 'J31.0', 'J34.3']	{'Respiratory system': 5}
594.1 Calculus of kidney	Genitourinary system	1.0	['N20.1', 'N13.2', 'N20.2', 'N23', 'N20.0']	{'Genitourinary system': 5}
715.1 Sacroiliitis NEC	Musculoskel. & connective	1.0	['M54.56', 'M25.55', 'M47.86', 'M47.96', 'M54.59']	{'Musculoskel. & connective': 5}
716.0 Other arthropathies	Musculoskel. & connective	1.0	['M06.9', 'M06.90', 'M25.5', 'M25.56', 'M85.8']	{'Musculoskel. & connective': 5}
773.0 Pain in limb	Musculoskel. & connective	1.0	['M79.8', 'M54.5', 'M25.5', 'M54.2', 'M51.2']	{'Musculoskel. & connective': 5}
540.0 Appendiceal conditions	Digestive system	1.0	['K35.8', 'K35.3', 'K35.9', 'K66.0', 'K37']	{'Digestive system': 5}
41.0 Bacterial infection NOS	Infectious & parasitic	1.0	['B96.8', 'A49.8', 'B96.5', 'B96.4', 'B96.3']	{'Infectious & parasitic': 5}
472.0 Chronic pharyngitis and nasopharyngitis	Respiratory system	1.0	['J32.9', 'J34.2', 'J33.9', 'J34.3', 'J34.8']	{'Respiratory system': 5}
941.0 Adverse reaction to serum or vaccine	Health status & services	1.0	['Z88.8', 'Z91.0', 'Z88.1', 'Z88.0', 'Z88.6']	{'Health status & services': 5}
362.8 Retinal hemorrhage/ischemia	Eye, ear & mastoid	1.0	['H35.3', 'H43.8', 'H35.8', 'H33.3', 'H52.1']	{'Eye, ear & mastoid': 5}
577.1 Acute pancreatitis	Digestive system	1.0	['K86.1', 'K80.2', 'K80.5', 'K80.1', 'K83.8']	{'Digestive system': 5}
575.7 Other disorders of gallbladder	Digestive system	1.0	['K80.1', 'K80.0', 'K81.1', 'K80.5', 'K81.0']	{'Digestive system': 5}
721.8 Other allied disorders of spine	Musculoskel. & connective	1.0	['M51.3', 'M41.9', 'M47.9', 'M48.0', 'M51.2']	{'Musculoskel. & connective': 5}
636.0 Early or threatened labor; hemorrhage in early pregnancy	Pregnancy & childbirth	1.0	['O70.0', 'O80.0', 'O70.1', 'O68.0', 'O26.8']	{'Pregnancy & childbirth': 5}
530.12 Ulcer of esophagus	Digestive system	1.0	['K22.1', 'K22.7', 'K21.0', 'K20', 'K22.2']	{'Digestive system': 5}
729.1 Rheumatism, unspecified and fibrositis	Musculoskel. & connective	1.0	['M79.7', 'M79.09', 'M79.79', 'M47.82', 'M54.56']	{'Musculoskel. & connective': 5}
395.3 Nonrheumatic tricuspid valve disorders	Circulatory system	1.0	['I34.0', 'I27.2', 'I07.1', 'I50.0', 'I48.9']	{'Circulatory system': 5}
416.0 Cardiomegaly	Circulatory system	1.0	['I51.7', 'I08.1', 'I08.3', 'I51.8', 'I34.0']	{'Circulatory system': 5}
428.2 Heart failure NOS	Circulatory system	1.0	['I50.1', 'I50.9', 'I42.0', 'I42.9', 'I50.0']	{'Circulatory system': 5}
394.7 Disease of tricuspid valve	Circulatory system	1.0	['I27.2', 'I51.7', 'I51.8', 'I37.1', 'I50.0']	{'Circulatory system': 5}
574.11 Cholelithiasis with acute cholecystitis	Digestive system	1.0	['K80.1', 'K80.5', 'K82.8', 'K66.0', 'K81.1']	{'Digestive system': 5}
578.2 Blood in stool	Digestive system	1.0	['K92.0', 'K92.1', 'K26.9', 'K25.9', 'K92.2']	{'Digestive system': 5}
727.0 Other disorders of synovium, tendon, and bursa	Musculoskel. & connective	1.0	['M23.22', 'M23.23', 'M23.20', 'M75.1', 'M75.4']	{'Musculoskel. & connective': 5}
674.0 Other complications of the puerperium NEC	Pregnancy & childbirth	1.0	['O34.2', 'O26.8', 'O68.0', 'O02.1', 'O70.1']	{'Pregnancy & childbirth': 5}
961.0 Poisoning by other anti-infectives	Health status & services	1.0	['Z88.8', 'Z88.1', 'Z88.2', 'Z88.5', 'Z91.0']	{'Health status & services': 5}
622.1 Polyp of corpus uteri	Genitourinary system	1.0	['N84.0', 'N95.0', 'N84.9', 'N84.1', 'N85.0']	{'Genitourinary system': 5}
362.6 Peripheral retinal degenerations	Eye, ear & mastoid	1.0	['H33.0', 'H33.3', 'H52.1', 'H43.8', 'H52.2']	{'Eye, ear & mastoid': 5}
375.0 Disorders of lacrimal system	Eye, ear & mastoid	1.0	['H04.2', 'H02.1', 'H01.0', 'H02.8', 'H04.9']	{'Eye, ear & mastoid': 5}
1019.0 Other ill-defined and unknown causes of morbidity and mortality	Symptoms & signs	1.0	['R69', 'R46.8', 'R46.2', 'R46.0', 'R46.4']	{'Symptoms & signs': 5}
704.0 Diseases of hair and hair follicles	Skin & subcut. tissue	1.0	['L72.1', 'L73.9', 'L08.9', 'L72.0', 'L02.2']	{'Skin & subcut. tissue': 5}
455.0 Hemorrhoids	Circulatory system	1.0	['I84.9', 'I84.2', 'I84.6', 'I84.8', 'I84.1']	{'Circulatory system': 5}
742.8 Articular cartilage disorder	Musculoskel. & connective	1.0	['M23.2', 'M23.23', 'M67.4', 'M23.4', 'M23.8']	{'Musculoskel. & connective': 5}
715.0 Other inflammatory spondylopathies	Musculoskel. & connective	1.0	['M47.9', 'M13.90', 'M13.96', 'M15.9', 'M13.9']	{'Musculoskel. & connective': 5}
619.5 Noninflammatory disorders of vulva and perineum	Genitourinary system	1.0	['N94.1', 'N90.4', 'N89.8', 'N81.2', 'N39.3']	{'Genitourinary system': 5}
361.1 Retinal detachment with retinal defect	Eye, ear & mastoid	1.0	['H52.1', 'H43.8', 'H33.2', 'H33.3', 'H43.1']	{'Eye, ear & mastoid': 5}
915.0 Superficial injury without mention of infection	Injury & poisoning	1.0	['S00.8', 'S00.9', 'S00.0', 'S80.9', 'T14.0']	{'Injury & poisoning': 5}
577.2 Chronic pancreatitis	Digestive system	1.0	['K85', 'K85.9', 'K86.8', 'K86.2', 'K83.8']	{'Digestive system': 5}
360.0 Disorders of the globe	Eye, ear & mastoid	1.0	['H40.9', 'H40.1', 'H35.3', 'H33.2', 'H54.4']	{'Eye, ear & mastoid': 5}
644.0 Anemia during pregnancy	Pregnancy & childbirth	1.0	['O72.1', 'O34.2', 'O68.0', 'O63.1', 'O99.8']	{'Pregnancy & childbirth': 5}
635.2 Antepartum hemorrhage, abruptio placentae, and placenta previa	Pregnancy & childbirth	1.0	['O34.2', 'O80.0', 'O68.0', 'O70.1', 'O26.8']	{'Pregnancy & childbirth': 5}
357.0 Inflammatory and toxic neuropathy	Nervous system	1.0	['G61.0', 'G61.9', 'G62.2', 'G64', 'G13.1']	{'Nervous system': 5}
858.0 Complication of internal orthopedic device	Injury & poisoning	1.0	['T84.4', 'T84.0', 'T84.9', 'T84.1', 'T84.5']	{'Injury & poisoning': 5}
738.4 Acquired spondylolisthesis	Musculoskel. & connective	1.0	['M43.16', 'M48.0', 'M48.06', 'M47.9', 'M51.3']	{'Musculoskel. & connective': 5}
379.3 Aphakia and other disorders of lens	Eye, ear & mastoid	1.0	['H52.2', 'H27.0', 'H25.8', 'H27.1', 'H27.8']	{'Eye, ear & mastoid': 5}
389.2 Conductive hearing loss	Eye, ear & mastoid	1.0	['H65.3', 'H72.9', 'H80.9', 'H91.9', 'H93.1']	{'Eye, ear & mastoid': 5}
362.7 Hereditary retinal dystrophies	Eye, ear & mastoid	1.0	['H54.0', 'H35.3', 'H54.9', 'H52.2', 'H25.8']	{'Eye, ear & mastoid': 5}
530.7 Gastroesophageal laceration-hemorrhage syndrome	Digestive system	1.0	['K92.0', 'K92.1', 'K22.1', 'K25.9', 'K26.9']	{'Digestive system': 5}
1002.0 Symptoms concerning nutrition, metabolism, and development	Symptoms & signs	1.0	['R63.4', 'R63.3', 'R63.0', 'R61.9', 'R64']	{'Symptoms & signs': 5}
512.8 Cough	Symptoms & signs	1.0	['R05', 'R06.0', 'R04.2', 'R91', 'R50.9']	{'Symptoms & signs': 5}
272.1 Hyperlipidemia	Endocrine, nutritional & metabolic	1.0	['E78.5', 'E78.2', 'E78.1', 'E78.4', 'E78.3']	{'Endocrine, nutritional & metabolic': 5}
250.2 Type 2 diabetes	Endocrine, nutritional & metabolic	1.0	['E11.9', 'E14.9', 'E13.9', 'E11.2', 'E11.0']	{'Endocrine, nutritional & metabolic': 5}
705.8 Hyperhidrosis	Symptoms & signs	1.0	['R53', 'R50.9', 'R63.4', 'R05', 'R42']	{'Symptoms & signs': 5}
523.0 Gingival and periodontal diseases	Digestive system	1.0	['K02.9', 'K13.7', 'K08.8', 'K01.1', 'K08.3']	{'Digestive system': 5}
577.3 Cyst and pseudocyst of pancreas	Digestive system	1.0	['K86.8', 'K85.9', 'K86.1', 'K85', 'K83.8']	{'Digestive system': 5}
618.6 Vaginal enterocele, congenital or acquired	Genitourinary system	1.0	['N81.6', 'N81.1', 'N81.2', 'N39.3', 'N99.3']	{'Genitourinary system': 5}
381.9 Otorrhea	Eye, ear & mastoid	1.0	['H72.9', 'H91.9', 'H66.9', 'H65.3', 'H71']	{'Eye, ear & mastoid': 5}
385.3 Cholesteatoma	Eye, ear & mastoid	1.0	['H72.9', 'H73.8', 'H66.3', 'H66.9', 'H65.3']	{'Eye, ear & mastoid': 5}
733.0 Other disorders of bone and cartilage	Musculoskel. & connective	1.0	['M94.8', 'M85.2', 'M84.8', 'M89.5', 'M81.9']	{'Musculoskel. & connective': 5}
803.2 Fracture of radius and ulna	External causes	1.0	['W01.9', 'W01.8', 'X59.9', 'W19.9', 'W01.0']	{'External causes': 5}
722.6 Degeneration of intervertebral disc	Musculoskel. & connective	1.0	['M51.3', 'M50.3', 'M51.2', 'M47.86', 'M48.06']	{'Musculoskel. & connective': 5}
522.5 Periapical abscess	Digestive system	1.0	['K02.9', 'K08.3', 'K08.8', 'K01.1', 'K04.5']	{'Digestive system': 5}
700.0 Corns and callosities	Musculoskel. & connective	1.0	['M20.5', 'M20.1', 'M20.4', 'M19.97', 'M20.2']	{'Musculoskel. & connective': 5}
741.4 Joint effusions	Musculoskel. & connective	1.0	['M23.2', 'M25.5', 'M23.3', 'M23.8', 'M17.9']	{'Musculoskel. & connective': 5}
381.11 Suppurative and unspecified otitis media	Eye, ear & mastoid	1.0	['H72.9', 'H71', 'H65.3', 'H91.9', 'H73.8']	{'Eye, ear & mastoid': 5}
743.11 Osteoporosis NOS	Musculoskel. & connective	1.0	['M81.9', 'M81.99', 'M81.90', 'M81.98', 'M80.98']	{'Musculoskel. & connective': 5}
575.8 Other disorders of biliary tract	Digestive system	1.0	['K80.5', 'K83.1', 'K86.8', 'K83.0', 'K80.2']	{'Digestive system': 5}
627.0 Menopausal and postmenopausal disorders	Genitourinary system	1.0	['N95.0', 'N84.0', 'N95.2', 'N84.1', 'N85.8']	{'Genitourinary system': 5}
627.3 Postmenopausal atrophic vaginitis	Genitourinary system	1.0	['N90.5', 'N85.8', 'N88.8', 'N95.0', 'N88.2']	{'Genitourinary system': 5}
624.2 Atrophy of female genital tract	Genitourinary system	1.0	['N95.2', 'N85.8', 'N88.8', 'N95.0', 'N88.2']	{'Genitourinary system': 5}
721.1 Spondylosis without myelopathy	Musculoskel. & connective	1.0	['M47.9', 'M48.0', 'M47.82', 'M47.86', 'M51.2']	{'Musculoskel. & connective': 5}
300.1 Anxiety disorder	Mental & behavioural	1.0	['F41.9', 'F41.2', 'F41.1', 'F41.8', 'F41.3']	{'Mental & behavioural': 5}
627.1 Postmenopausal bleeding	Genitourinary system	1.0	['N95.0', 'N85.8', 'N84.0', 'N88.2', 'N84.1']	{'Genitourinary system': 5}
256.4 Polycystic ovaries	Genitourinary system	1.0	['N97.9', 'N92.6', 'N92.0', 'N73.6', 'N92.1']	{'Genitourinary system': 5}
500.2 Pneumoconiosis	Respiratory system	1.0	['J92.0', 'J92.9', 'J84.1', 'J43.9', 'J44.0']	{'Respiratory system': 5}
523.1 Gingivitis	Digestive system	1.0	['K13.7', 'K02.9', 'K08.3', 'K01.1', 'K05.3']	{'Digestive system': 5}
618.1 Prolapse of vaginal walls	Genitourinary system	1.0	['N81.6', 'N81.1', 'N81.9', 'N81.5', 'N81.8']	{'Genitourinary system': 5}
550.4 Umbilical hernia	Digestive system	1.0	['K42.9', 'K42.0', 'K42.1', 'K43.9', 'K40.2']	{'Digestive system': 5}
596.0 Other disorders of bladder	Genitourinary system	1.0	['N32.8', 'N32.3', 'N32.9', 'N32.1', 'N32.2']	{'Genitourinary system': 5}
1009.0 Injury, NOS	Injury & poisoning	1.0	['S09.9', 'S86.0', 'S99.9', 'S19.9', 'S81.8']	{'Injury & poisoning': 5}
290.2 Delirium due to conditions classified elsewhere	Mental & behavioural	1.0	['F05.9', 'F05.1', 'F05.8', 'F10.4', 'F03']	{'Mental & behavioural': 5}
569.0 Other disorders of intestine	Digestive system	1.0	['K63.8', 'K55.2', 'K63.9', 'K92.8', 'K63.1']	{'Digestive system': 5}
1007.0 Injury to blood vessels	Injury & poisoning	1.0	['S61.0', 'S64.4', 'S61.8', 'S62.60', 'S66.1']	{'Injury & poisoning': 5}
366.2 Senile cataract	Eye, ear & mastoid	1.0	['H25.1', 'H25.0', 'H25.9', 'H25.2', 'H52.2']	{'Eye, ear & mastoid': 5}
574.1 Cholelithiasis	Digestive system	1.0	['K80.2', 'K80.3', 'K80.8', 'K80.5', 'K85']	{'Digestive system': 5}
470.0 Septal Deviations/Turbinate Hypertrophy	Respiratory system	1.0	['J34.8', 'J34.2', 'J34.3', 'J33.0', 'J31.0']	{'Respiratory system': 5}
735.23 Hallux rigidus	Musculoskel. & connective	1.0	['M25.77', 'M19.97', 'M19.07', 'M20.1', 'M20.5']	{'Musculoskel. & connective': 5}
687.3 Changes in skin texture	Skin & subcut. tissue	1.0	['L57.0', 'L85.9', 'L08.9', 'L90.5', 'L82']	{'Skin & subcut. tissue': 5}
958.2 Traumatic and surgical subcutaneous emphysema	Injury & poisoning	1.0	['S22.40', 'S27.00', 'S42.00', 'S01.0', 'S22.30']	{'Injury & poisoning': 5}
625.1 Dyspareunia	Genitourinary system	1.0	['N93.0', 'N89.8', 'N73.6', 'N92.0', 'N92.1']	{'Genitourinary system': 5}
619.4 Noninflammatory disorders of vagina	Genitourinary system	1.0	['N94.1', 'N85.8', 'N95.2', 'N81.6', 'N81.2']	{'Genitourinary system': 5}
628.0 Ovarian cyst	Genitourinary system	1.0	['N83.2', 'N73.6', 'N83.0', 'N83.1', 'N80.1']	{'Genitourinary system': 5}
276.14 Hypopotassemia	Endocrine, nutritional & metabolic	1.0	['E87.6', 'E83.4', 'E83.3', 'E87.1', 'E83.5']	{'Endocrine, nutritional & metabolic': 5}
371.3 Inflammation of eyelids	Eye, ear & mastoid	1.0	['H02.8', 'H01.8', 'H01.9', 'H04.1', 'H01.1']	{'Eye, ear & mastoid': 5}
604.1 Redundant prepuce and phimosis/BXO	Genitourinary system	1.0	['N48.0', 'N48.1', 'N35.9', 'N48.8', 'N47']	{'Genitourinary system': 5}
737.3 Kyphoscoliosis and scoliosis	Musculoskel. & connective	1.0	['M41.96', 'M51.3', 'M48.06', 'M47.86', 'M47.9']	{'Musculoskel. & connective': 5}
722.1 Displacement of intervertebral disc	Musculoskel. & connective	1.0	['M48.02', 'M51.2', 'M47.82', 'M50.3', 'M54.2']	{'Musculoskel. & connective': 5}
726.2 Synoviopathy	Musculoskel. & connective	1.0	['M75.4', 'M19.91', 'M75.5', 'M75.0', 'M75.1']	{'Musculoskel. & connective': 5}
414.0 Other forms of chronic heart disease	Circulatory system	1.0	['I51.8', 'I51.9', 'I51.5', 'I51.1', 'I46.1']	{'Circulatory system': 5}
916.0 Contusion	Injury & poisoning	1.0	['S70.0', 'S70.1', 'S30.1', 'S30.2', 'S90.0']	{'Injury & poisoning': 5}
198.4 Secondary malignant neoplasm of liver	Neoplasms	1.0	['C78.0', 'C78.7', 'C79.5', 'C78.6', 'C25.9']	{'Neoplasms': 5}
939.0 Atopic/contact dermatitis due to other or unspecified	Skin & subcut. tissue	1.0	['L27.1', 'L23.9', 'L30.9', 'L23.5', 'L24.9']	{'Skin & subcut. tissue': 5}
340.0 Migraine	Nervous system	1.0	['G43.9', 'G43.0', 'G43.8', 'G44.0', 'G43.2']	{'Nervous system': 5}
721.0 Spondylosis and allied disorders	Musculoskel. & connective	1.0	['M15.9', 'M47.8', 'M51.3', 'M47.86', 'M48.0']	{'Musculoskel. & connective': 5}
537.0 Other disorders of stomach and duodenum	Digestive system	1.0	['K31.8', 'K31.9', 'K31.5', 'K31.1', 'K31.6']	{'Digestive system': 5}
622.0 Polyp of female genital organs	Genitourinary system	1.0	['N84.0', 'N89.8', 'N84.1', 'N95.0', 'N39.3']	{'Genitourinary system': 5}
634.0 Miscarriage; stillbirth	Pregnancy & childbirth	1.0	['O02.1', 'O36.8', 'O70.0', 'O20.0', 'O70.1']	{'Pregnancy & childbirth': 5}
374.1 Ectropion or entropion	Eye, ear & mastoid	1.0	['H04.2', 'H04.5', 'H01.0', 'H02.8', 'H02.4']	{'Eye, ear & mastoid': 5}
1100.0 Family history	Health status & services	1.0	['Z83.5', 'Z83.7', 'Z83.3', 'Z83.4', 'Z83.2']	{'Health status & services': 5}
618.2 Uterine/Uterovaginal prolapse	Genitourinary system	1.0	['N81.2', 'N81.4', 'N81.3', 'N81.6', 'N81.1']	{'Genitourinary system': 5}
619.2 Disorders of uterus, NEC	Genitourinary system	1.0	['N95.0', 'N88.2', 'N88.8', 'N95.2', 'N84.0']	{'Genitourinary system': 5}
619.3 Noninflammatory disorders of cervix	Genitourinary system	1.0	['N85.8', 'N93.0', 'N95.2', 'N72', 'N84.1']	{'Genitourinary system': 5}
523.32 Chronic periodontitis	Digestive system	1.0	['K01.1', 'K02.9', 'K08.3', 'K04.7', 'K08.8']	{'Digestive system': 5}
522.0 Diseases of pulp and periapical tissues	Digestive system	1.0	['K01.1', 'K08.3', 'K02.9', 'K04.5', 'K04.7']	{'Digestive system': 5}
525.0 Other diseases of the teeth and supporting structures	Digestive system	1.0	['K02.9', 'K04.7', 'K08.3', 'K08.8', 'K04.5']	{'Digestive system': 5}
362.3 Other nondiabetic retinopathy	Eye, ear & mastoid	1.0	['H35.3', 'H33.0', 'H35.8', 'H52.2', 'H25.8']	{'Eye, ear & mastoid': 5}
521.1 Dental caries	Digestive system	1.0	['K08.3', 'K01.1', 'K02.9', 'K04.7', 'K02.8']	{'Digestive system': 5}
615.0 Endometriosis	Genitourinary system	1.0	['N80.3', 'N80.2', 'N73.6', 'N80.5', 'N80.4']	{'Genitourinary system': 5}
198.0 Secondary malignant neoplasm	Neoplasms	1.0	['C79.5', 'C78.0', 'C78.6', 'C78.7', 'C79.3']	{'Neoplasms': 5}
216.0 Benign neoplasm of skin	Blood & blood-forming organs	1.0	['D23.1', 'D22.5', 'D22.7', 'D23.5', 'D22.6']	{'Blood & blood-forming organs': 5}
198.2 Secondary malignancy of respiratory organs	Neoplasms	1.0	['C78.0', 'C78.2', 'C78.7', 'C78.3', 'C79.5']	{'Neoplasms': 5}
165.1 Cancer of bronchus; lung	Neoplasms	1.0	['C34.9', 'C34.1', 'C34.3', 'C77.1', 'C34.0']	{'Neoplasms': 5}
198.1 Secondary malignancy of lymph nodes	Neoplasms	1.0	['C77.4', 'C77.3', 'C77.0', 'C77.1', 'C77.2']	{'Neoplasms': 5}
153.2 Colon cancer	Neoplasms	1.0	['C18.7', 'C18.9', 'C18.0', 'C18.2', 'C18.4']	{'Neoplasms': 5}
642.1 Preeclampsia and eclampsia	Pregnancy & childbirth	1.0	['O16', 'O60', 'O68.0', 'O26.8', 'O34.2']	{'Pregnancy & childbirth': 5}
732.0 Osteochondropathies	Musculoskel. & connective	1.0	['M23.22', 'M23.23', 'M19.97', 'M65.96', 'M23.26']	{'Musculoskel. & connective': 5}
571.6 Primary biliary cirrhosis	Digestive system	1.0	['K74.6', 'K83.0', 'K76.9', 'K31.8', 'K76.6']	{'Digestive system': 5}
365.0 Glaucoma	Eye, ear & mastoid	1.0	['H40.9', 'H40.0', 'H40.5', 'H40.8', 'H40.4']	{'Eye, ear & mastoid': 5}
475.0 Chronic sinusitis	Respiratory system	1.0	['J31.0', 'J33.8', 'J33.9', 'J33.0', 'J34.2']	{'Respiratory system': 5}
556.0 Ulceration of the lower GI tract	Digestive system	1.0	['K62.8', 'K62.3', 'K63.3', 'K64.9', 'K51.9']	{'Digestive system': 5}
531.4 Peptic ulcer, site unspecified	Digestive system	1.0	['K26.9', 'K25.9', 'K92.1', 'K29.8', 'K22.1']	{'Digestive system': 5}
384.0 Other disorders of tympanic membrane	Eye, ear & mastoid	1.0	['H71', 'H65.3', 'H72.9', 'H91.9', 'H61.2']	{'Eye, ear & mastoid': 5}
782.6 Pallor and flushing	Symptoms & signs	1.0	['R61.9', 'R07.2', 'R42', 'R00.2', 'R20.2']	{'Symptoms & signs': 5}
226.0 Benign neoplasm of thyroid glands	Endocrine, nutritional & metabolic	1.0	['E89.0', 'E04.1', 'E04.2', 'E04.9', 'E83.5']	{'Endocrine, nutritional & metabolic': 5}
454.1 Varicose veins of lower extremity	Circulatory system	1.0	['I83.9', 'I80.0', 'I87.2', 'I83.1', 'I80.3']	{'Circulatory system': 5}
781.0 Symptoms involving nervous and musculoskeletal systems	Symptoms & signs	1.0	['R68.3', 'R47.8', 'R20.8', 'R29.1', 'R20.2']	{'Symptoms & signs': 5}
716.2 Unspecified monoarthritis	Musculoskel. & connective	1.0	['M17.9', 'M13.1', 'M25.76', 'M23.22', 'M23.23']	{'Musculoskel. & connective': 5}
835.0 Internal derangement of knee	Musculoskel. & connective	1.0	['M23.9', 'M23.22', 'M23.0', 'M23.23', 'M23.20']	{'Musculoskel. & connective': 5}
737.0 Curvature of spine	Musculoskel. & connective	1.0	['M41.9', 'M85.8', 'M47.9', 'M54.56', 'M47.82']	{'Musculoskel. & connective': 5}
555.2 Ulcerative colitis	Digestive system	1.0	['K51.2', 'K51.5', 'K51.0', 'K50.9', 'K62.8']	{'Digestive system': 5}
625.0 Pain and other symptoms associated with female genital organs	Genitourinary system	1.0	['N92.3', 'N92.1', 'N86', 'N92.6', 'N84.1']	{'Genitourinary system': 5}
561.2 Flatulence	Symptoms & signs	1.0	['R10.4', 'R10.1', 'R19.5', 'R19.4', 'R12']	{'Symptoms & signs': 5}
375.2 Epiphora	Eye, ear & mastoid	1.0	['H04.5', 'H02.1', 'H02.8', 'H01.0', 'H04.1']	{'Eye, ear & mastoid': 5}
743.2 Pathologic fracture	Musculoskel. & connective	1.0	['M85.8', 'M81.9', 'M80.98', 'M47.9', 'M54.9']	{'Musculoskel. & connective': 5}
364.4 Corneal degenerations	Eye, ear & mastoid	1.0	['H52.2', 'H25.8', 'H26.4', 'H25.0', 'H35.3']	{'Eye, ear & mastoid': 5}
363.3 Chorioretinal scars	Eye, ear & mastoid	1.0	['H35.3', 'H35.8', 'H52.1', 'H25.1', 'H33.0']	{'Eye, ear & mastoid': 5}
578.9 Hemorrhage of gastrointestinal tract	Digestive system	1.0	['K92.2', 'K64.9', 'K64.4', 'K64.1', 'K64.0']	{'Digestive system': 5}
496.0 Chronic airway obstruction	Respiratory system	1.0	['J44.9', 'J44.8', 'J44.0', 'J44.1', 'J96.1']	{'Respiratory system': 5}
443.9 Peripheral vascular disease, unspecified	Circulatory system	1.0	['I77.1', 'I74.3', 'I73.9', 'I70.20', 'I70.2']	{'Circulatory system': 5}
574.2 Calculus of bile duct	Digestive system	1.0	['K83.8', 'K80.2', 'K80.1', 'K80.0', 'K80.3']	{'Digestive system': 5}
411.2 Myocardial infarction	Circulatory system	1.0	['I25.2', 'I21.9', 'I21.1', 'I21.4', 'I21.0']	{'Circulatory system': 5}
367.2 Astigmatism	Eye, ear & mastoid	1.0	['H18.4', 'H91.1', 'H25.8', 'H52.2', 'H25.0']	{'Eye, ear & mastoid': 5}
371.1 Uveitis, noninfectious or NOS	Eye, ear & mastoid	1.0	['H40.2', 'H40.1', 'H35.8', 'H40.9', 'H40.0']	{'Eye, ear & mastoid': 5}
362.29 Macular degeneration (senile) of retina NOS	Eye, ear & mastoid	1.0	['H35.3', 'H35.8', 'H43.8', 'H52.2', 'H25.1']	{'Eye, ear & mastoid': 5}
714.1 Rheumatoid arthritis	Musculoskel. & connective	1.0	['M06.0', 'M06.99', 'M06.90', 'M06.9', 'M05.9']	{'Musculoskel. & connective': 5}
172.2 Other non-epithelial cancer of skin	Neoplasms	1.0	['C44.3', 'C44.5', 'C44.4', 'C44.1', 'C44.7']	{'Neoplasms': 5}
737.2 Lordosis (acquired)	Musculoskel. & connective	0.8	['M47.9', 'M51.3', 'M48.0', 'M47.8', 'K64.0']	{'Musculoskel. & connective': 4, 'Digestive system': 1}
764.0 Sciatica	Musculoskel. & connective	0.8	['M51.2', 'G55.1', 'M48.06', 'M51.3', 'M54.5']	{'Musculoskel. & connective': 4, 'Nervous system': 1}
502.0 Postinflammatory pulmonary fibrosis	Respiratory system	0.8	['J84.9', 'J43.9', 'J47', 'J96.90', 'I27.2']	{'Respiratory system': 4, 'Circulatory system': 1}
563.0 Constipation	External causes	0.8	['K59.0', 'Y45.5', 'Y53.4', 'W05.0', 'Y45.8']	{'External causes': 4, 'Digestive system': 1}
411.3 Angina pectoris	Circulatory system	0.8	['I20.9', 'I20.8', 'I20.1', 'I25.0', 'Y52.3']	{'Circulatory system': 4, 'External causes': 1}
425.8 Other cardiomyopathy	Circulatory system	0.8	['I42.0', 'F10.1', 'I50.0', 'I42.9', 'I44.7']	{'Circulatory system': 4, 'Mental & behavioural': 1}
704.8 Other specified diseases of hair and hair follicles	Skin & subcut. tissue	0.8	['L57.0', 'L82', 'L72.0', 'Z80.0', 'L98.9']	{'Skin & subcut. tissue': 4, 'Health status & services': 1}
800.4 Fracture of patella	External causes	0.8	['X59.9', 'Z47.0', 'W19.9', 'W11.9', 'W11.0']	{'External causes': 4, 'Health status & services': 1}
800.3 Fracture of tibia and fibula	External causes	0.8	['Z47.0', 'X59.9', 'W01.9', 'W10.0', 'W01.0']	{'External causes': 4, 'Health status & services': 1}
512.7 Shortness of breath	Symptoms & signs	0.8	['R06.0', 'R05', 'R06.2', 'U07.4', 'R07.1']	{'Symptoms & signs': 4, 'Special purposes': 1}
480.0 Pneumonia	Respiratory system	0.8	['J18.9', 'J18.8', 'J16.8', 'Y95', 'J44.0']	{'Respiratory system': 4, 'External causes': 1}
275.5 Disorders of calcium/phosphorus metabolism	Endocrine, nutritional & metabolic	0.8	['E83.4', 'E21.0', 'E83.3', 'E21.3', 'C90.0']	{'Endocrine, nutritional & metabolic': 4, 'Neoplasms': 1}
636.2 Early onset of delivery	Pregnancy & childbirth	0.8	['Z37.2', 'O30.0', 'O26.8', 'O70.0', 'O68.0']	{'Pregnancy & childbirth': 4, 'Health status & services': 1}
420.2 Pericarditis	Circulatory system	0.8	['J90', 'I31.0', 'I51.7', 'I08.1', 'I34.0']	{'Circulatory system': 4, 'Respiratory system': 1}
800.0 Fracture of lower limb	External causes	0.8	['Z47.0', 'X59.9', 'W10.0', 'W01.4', 'W01.9']	{'External causes': 4, 'Health status & services': 1}
599.3 Dysuria	Symptoms & signs	0.8	['R35', 'R31', 'R39.8', 'R39.1', 'N35.9']	{'Symptoms & signs': 4, 'Genitourinary system': 1}
202.2 Non-Hodgkins lymphoma	Neoplasms	0.8	['Z85.7', 'C83.3', 'C85.7', 'C82.1', 'C84.0']	{'Neoplasms': 4, 'Health status & services': 1}
663.0 Umbilical cord complications during labor and delivery	Pregnancy & childbirth	0.8	['O70.1', 'O70.0', 'O68.0', 'O80.0', 'Z37.0']	{'Pregnancy & childbirth': 4, 'Health status & services': 1}
353.0 Nerve root and plexus disorders	Musculoskel. & connective	0.8	['M47.26', 'M47.22', 'M48.06', 'M43.16', 'G55.1']	{'Musculoskel. & connective': 4, 'Nervous system': 1}
440.1 Atherosclerosis of renal artery	Circulatory system	0.8	['I12.0', 'I73.9', 'Z95.8', 'I77.1', 'I65.2']	{'Circulatory system': 4, 'Health status & services': 1}
444.2 Embolism and thrombosis of abdominal aorta	Circulatory system	0.8	['I71.4', 'I73.9', 'I77.1', 'Z95.8', 'I74.3']	{'Circulatory system': 4, 'Health status & services': 1}
447.0 Other disorders of arteries and arterioles	Circulatory system	0.8	['I73.9', 'I77.1', 'Z95.8', 'I74.3', 'I70.20']	{'Circulatory system': 4, 'Health status & services': 1}
634.1 Missed abortion/Hydatidiform mole	Pregnancy & childbirth	0.8	['O03.4', 'O03.9', 'O80.0', 'N97.9', 'O26.8']	{'Pregnancy & childbirth': 4, 'Genitourinary system': 1}
535.2 Atrophic gastritis	Digestive system	0.8	['B98.0', 'K31.8', 'K29.5', 'K25.9', 'K31.7']	{'Digestive system': 4, 'Infectious & parasitic': 1}
151.0 Cancer of stomach	Neoplasms	0.8	['C15.9', 'C15.5', 'Z90.3', 'C78.6', 'C77.2']	{'Neoplasms': 4, 'Health status & services': 1}
766.0 Neuralgia, neuritis, and radiculitis NOS	Musculoskel. & connective	0.8	['M48.06', 'G55.1', 'M54.56', 'M51.2', 'M54.5']	{'Musculoskel. & connective': 4, 'Nervous system': 1}
364.0 Corneal opacity and other disorders of cornea	Eye, ear & mastoid	0.8	['H04.1', 'H18.5', 'H25.1', 'Z83.5', 'H40.1']	{'Eye, ear & mastoid': 4, 'Health status & services': 1}
601.4 Balanoposthitis	Genitourinary system	0.8	['N47', 'N48.8', 'Z46.6', 'N35.9', 'N50.8']	{'Genitourinary system': 4, 'Health status & services': 1}
604.0 Disorders of penis	Genitourinary system	0.8	['N47', 'N35.9', 'N50.8', 'N48.6', 'Z46.6']	{'Genitourinary system': 4, 'Health status & services': 1}
360.3 Hypotony of eye	Eye, ear & mastoid	0.8	['H40.1', 'H33.0', 'H43.8', 'H40.9', 'Y83.8']	{'Eye, ear & mastoid': 4, 'External causes': 1}
365.11 Primary open angle glaucoma	Eye, ear & mastoid	0.8	['H40.9', 'H40.0', 'H59.8', 'Z83.5', 'H40.2']	{'Eye, ear & mastoid': 4, 'Health status & services': 1}
531.2 Gastric ulcer	Digestive system	0.8	['K25.9', 'K25.7', 'K25.3', 'K25.5', 'Z09.2']	{'Digestive system': 4, 'Health status & services': 1}
211.0 Benign neoplasm of other parts of digestive system	Blood & blood-forming organs	0.8	['K31.7', 'D13.1', 'D13.6', 'D13.2', 'D13.0']	{'Blood & blood-forming organs': 4, 'Digestive system': 1}
555.21 Ulcerative colitis (chronic)	Digestive system	0.8	['K51.9', 'K51.3', 'K62.8', 'K50.9', 'Z09.9']	{'Digestive system': 4, 'Health status & services': 1}
695.4 Lupus (localized and systemic)	Musculoskel. & connective	0.8	['I73.0', 'M35.0', 'M06.9', 'M79.7', 'M06.99']	{'Musculoskel. & connective': 4, 'Circulatory system': 1}
427.4 Cardiac arrest and ventricular fibrillation	Circulatory system	0.8	['I46.0', 'I47.2', 'I21.0', 'Z95.0', 'I21.1']	{'Circulatory system': 4, 'Health status & services': 1}
536.0 Disorders of function of stomach	Digestive system	0.8	['K31.8', 'K31.7', 'K26.9', 'K29', 'R12']	{'Digestive system': 4, 'Symptoms & signs': 1}
870.3 Other open wound of head and face	Injury & poisoning	0.8	['S01.7', 'F10.0', 'S02.40', 'S01.8', 'S01.0']	{'Injury & poisoning': 4, 'Mental & behavioural': 1}
79.0 Viral infection	Infectious & parasitic	0.8	['B25.9', 'B34.8', 'B97.4', 'N87.0', 'B08.1']	{'Infectious & parasitic': 4, 'Genitourinary system': 1}
250.7 Diabetic retinopathy	Endocrine, nutritional & metabolic	0.8	['E11.3', 'E14.3', 'E10.9', 'E16.2', 'H35.8']	{'Endocrine, nutritional & metabolic': 4, 'Eye, ear & mastoid': 1}
362.0 Other retinal disorders	Eye, ear & mastoid	0.8	['H34.8', 'H35.3', 'H33.0', 'H43.8', 'Z96.1']	{'Eye, ear & mastoid': 4, 'Health status & services': 1}
362.4 Retinal vascular changes and abnomalities	Eye, ear & mastoid	0.8	['H35.8', 'H35.3', 'H43.1', 'I65.2', 'H40.1']	{'Eye, ear & mastoid': 4, 'Circulatory system': 1}
365.2 Primary angle-closure glaucoma	Eye, ear & mastoid	0.8	['H40.1', 'H40.9', 'Z83.5', 'H52.0', 'H40.0']	{'Eye, ear & mastoid': 4, 'Health status & services': 1}
377.0 Disorders of optic nerve and visual pathways	Eye, ear & mastoid	0.8	['H52.1', 'Z83.5', 'H40.1', 'H40.0', 'H26.8']	{'Eye, ear & mastoid': 4, 'Health status & services': 1}
426.4 Anomalous atrioventricular excitation	Circulatory system	0.8	['I47.1', 'R00.2', 'I49.9', 'I48', 'I47.2']	{'Circulatory system': 4, 'Symptoms & signs': 1}
736.0 Other acquired deformities of limbs	Musculoskel. & connective	0.8	['Z96.6', 'M15.9', 'M20.5', 'M17.9', 'M19.97']	{'Musculoskel. & connective': 4, 'Health status & services': 1}
361.2 Retinoschisis and retinal cysts	Eye, ear & mastoid	0.8	['H33.0', 'H35.3', 'H52.1', 'H43.8', 'Z83.5']	{'Eye, ear & mastoid': 4, 'Health status & services': 1}
300.9 Posttraumatic stress disorder	Mental & behavioural	0.8	['F32.9', 'F41.9', 'Z91.5', 'F41.0', 'F41.2']	{'Mental & behavioural': 4, 'Health status & services': 1}
686.1 Carbuncle and furuncle	Skin & subcut. tissue	0.8	['L02.9', 'L02.0', 'L02.8', 'L72.1', 'B95.6']	{'Skin & subcut. tissue': 4, 'Infectious & parasitic': 1}
646.0 Other complications of pregnancy NEC	Pregnancy & childbirth	0.8	['Z36.9', 'O80.0', 'O70.0', 'O70.1', 'O60']	{'Pregnancy & childbirth': 4, 'Health status & services': 1}
642.0 Hypertension complicating pregnancy, childbirth, and the puerperium	Pregnancy & childbirth	0.8	['O70.1', 'O70.0', 'O68.0', 'O26.8', 'Z36.8']	{'Pregnancy & childbirth': 4, 'Health status & services': 1}
495.0 Asthma	Respiratory system	0.8	['J45.9', 'J45.0', 'J45.1', 'J45.8', 'M30.1']	{'Respiratory system': 4, 'Musculoskel. & connective': 1}
345.0 Epilepsy, recurrent seizures, convulsions	Nervous system	0.8	['G40.3', 'G40.2', 'R56.8', 'G41.8', 'G40.9']	{'Nervous system': 4, 'Symptoms & signs': 1}
560.3 Peritoneal or intestinal adhesions	Health status & services	0.8	['K56.6', 'Z90.4', 'Z93.2', 'Z98.0', 'Z93.3']	{'Health status & services': 4, 'Digestive system': 1}
585.3 Chronic renal failure [CKD]	Genitourinary system	0.8	['N18.9', 'N18.0', 'I12.0', 'N18.4', 'N18.5']	{'Genitourinary system': 4, 'Circulatory system': 1}
153.3 Malignant neoplasm of rectum, rectosigmoid junction, and anus	Health status & services	0.8	['Z43.2', 'Z85.0', 'Z08.0', 'Z93.3', 'C21.1']	{'Health status & services': 4, 'Neoplasms': 1}
366.0 Cataract	Eye, ear & mastoid	0.8	['H26.9', 'Z96.1', 'H26.4', 'H26.8', 'H26.2']	{'Eye, ear & mastoid': 4, 'Health status & services': 1}
722.3 Schmorl's nodes	Musculoskel. & connective	0.8	['G55.1', 'M51.3', 'M47.86', 'M51.2', 'M48.06']	{'Musculoskel. & connective': 4, 'Nervous system': 1}
803.1 Fracture of humerus	External causes	0.8	['W01.4', 'W01.9', 'W10.9', 'Z47.0', 'X59.9']	{'External causes': 4, 'Health status & services': 1}
656.0 Other perinatal conditions of fetus or newborn	Pregnancy & childbirth	0.8	['O80.0', 'O26.8', 'N93.9', 'O04.9', 'O70.1']	{'Pregnancy & childbirth': 4, 'Genitourinary system': 1}
367.4 Presbyopia	Eye, ear & mastoid	0.8	['Z83.5', 'H52.1', 'H26.8', 'H25.1', 'H52.0']	{'Eye, ear & mastoid': 4, 'Health status & services': 1}
202.0 Cancer of other lymphoid, histiocytic tissue	Neoplasms	0.8	['C85.9', 'C83.3', 'C82.9', 'C85.1', 'Z94.8']	{'Neoplasms': 4, 'Health status & services': 1}
381.1 Otitis media	Eye, ear & mastoid	0.8	['H66.9', 'H73.8', 'H72.9', 'H91.9', 'J34.8']	{'Eye, ear & mastoid': 4, 'Respiratory system': 1}
464.0 Acute sinusitis	Respiratory system	0.8	['J32.9', 'J34.8', 'J33.9', 'J34.2', 'R04.0']	{'Respiratory system': 4, 'Symptoms & signs': 1}
240.0 Simple and unspecified goiter	Endocrine, nutritional & metabolic	0.8	['E89.0', 'E04.2', 'E04.1', 'C73', 'E05.9']	{'Endocrine, nutritional & metabolic': 4, 'Neoplasms': 1}
420.1 Myocarditis	Circulatory system	0.8	['I51.8', 'I21.4', 'I24.9', 'Z82.4', 'I31.9']	{'Circulatory system': 4, 'Health status & services': 1}
728.71 Contracture of palmar fascia [Dupuytren's disease]	Musculoskel. & connective	0.8	['M72.04', 'M72.0', 'M65.3', 'M19.94', 'Z87.3']	{'Musculoskel. & connective': 4, 'Health status & services': 1}
263.0 Other nutritional deficiency	Endocrine, nutritional & metabolic	0.8	['E83.4', 'R63.0', 'E83.5', 'E83.3', 'E55.9']	{'Endocrine, nutritional & metabolic': 4, 'Symptoms & signs': 1}
274.1 Gout	Musculoskel. & connective	0.8	['M10.9', 'M10.99', 'M10.0', 'M10.97', 'N18.3']	{'Musculoskel. & connective': 4, 'Genitourinary system': 1}
495.2 Asthma with exacerbation	Respiratory system	0.8	['J45.9', 'J22', 'J44.1', 'J96.9', 'L30.9']	{'Respiratory system': 4, 'Skin & subcut. tissue': 1}
512.1 Wheezing	Symptoms & signs	0.8	['R05', 'R06.0', 'B34.9', 'R06.8', 'R00.0']	{'Symptoms & signs': 4, 'Infectious & parasitic': 1}
346.1 Nonspecific abnormal findings on radiological and other examination of skull and head	Symptoms & signs	0.8	['R56.8', 'R29.8', 'R41.0', 'R51', 'G40.9']	{'Symptoms & signs': 4, 'Nervous system': 1}
244.4 Hypothyroidism NOS	Endocrine, nutritional & metabolic	0.8	['E03.9', 'E03.8', 'O99.2', 'E03.0', 'E03.2']	{'Endocrine, nutritional & metabolic': 4, 'Pregnancy & childbirth': 1}
530.14 Reflux esophagitis	Digestive system	0.8	['K21.0', 'K22.1', 'Z11.0', 'K22.0', 'K22.5']	{'Digestive system': 4, 'Health status & services': 1}
597.0 Other disorders of urethra and urinary tract	Genitourinary system	0.8	['N35.9', 'N39.3', 'Z46.6', 'N32.8', 'N81.1']	{'Genitourinary system': 4, 'Health status & services': 1}
189.1 Cancer of kidney and renal pelvis	Health status & services	0.8	['Z90.5', 'C64', 'Z85.5', 'Z08.0', 'Z46.6']	{'Health status & services': 4, 'Neoplasms': 1}
560.4 Other intestinal obstruction	Digestive system	0.8	['K56.3', 'K56.6', 'K56.2', 'K56.1', 'Z93.2']	{'Digestive system': 4, 'Health status & services': 1}
204.12 Lymphoid leukemia, chronic	Health status & services	0.8	['Z85.6', 'Z85.7', 'D70', 'Z92.6', 'Z51.1']	{'Health status & services': 4, 'Blood & blood-forming organs': 1}
426.8 Other cardiac conduction disorders	Circulatory system	0.8	['Z95.0', 'I48.0', 'I44.0', 'I44.7', 'I49.8']	{'Circulatory system': 4, 'Health status & services': 1}
531.1 Hemorrhage from gastrointestinal ulcer	Digestive system	0.8	['K92.1', 'K26.9', 'K92.0', 'K25.9', 'B98.0']	{'Digestive system': 4, 'Infectious & parasitic': 1}
195.0 Cancer, suspected or other	Health status & services	0.8	['Z80.0', 'Z12.1', 'Z12.5', 'D05.1', 'Z01.8']	{'Health status & services': 4, 'Blood & blood-forming organs': 1}
520.2 Disturbances in tooth eruption	Digestive system	0.8	['K05.3', 'K02.9', 'K04.8', 'K09.0', 'Z30.2']	{'Digestive system': 4, 'Health status & services': 1}
8.5 Bacterial enteritis	Digestive system	0.8	['K29.8', 'K30', 'A04.4', 'K26.9', 'K21.0']	{'Digestive system': 4, 'Infectious & parasitic': 1}
727.5 Rupture of synovium	Musculoskel. & connective	0.8	['M79.86', 'M79.66', 'M23.22', 'I80.2', 'M23.23']	{'Musculoskel. & connective': 4, 'Circulatory system': 1}
350.3 Lack of coordination	Symptoms & signs	0.8	['R47.8', 'R29.8', 'R42', 'R26.8', 'I63.9']	{'Symptoms & signs': 4, 'Circulatory system': 1}
433.0 Cerebrovascular disease	Nervous system	0.8	['G46.7', 'G46.4', 'I63.9', 'G46.5', 'G45.9']	{'Nervous system': 4, 'Circulatory system': 1}
269.0 Proteinuria	Genitourinary system	0.8	['R31', 'N18.9', 'N18.3', 'N18.4', 'N19']	{'Genitourinary system': 4, 'Symptoms & signs': 1}
594.0 Urinary calculus	Genitourinary system	0.8	['N20.0', 'N20.1', 'N13.2', 'N23', 'Z87.4']	{'Genitourinary system': 4, 'Health status & services': 1}
742.1 Loose body in joint	Musculoskel. & connective	0.8	['M25.76', 'M23.23', 'M75.1', 'K64.9', 'M20.2']	{'Musculoskel. & connective': 4, 'Digestive system': 1}
241.1 Nontoxic uninodular goiter	Endocrine, nutritional & metabolic	0.8	['E89.0', 'E04.2', 'C73', 'E04.9', 'E07.9']	{'Endocrine, nutritional & metabolic': 4, 'Neoplasms': 1}
586.4 Stricture/obstruction of ureter	Genitourinary system	0.8	['N13.3', 'N13.2', 'N20.0', 'Z46.6', 'N20.1']	{'Genitourinary system': 4, 'Health status & services': 1}
508.0 Pulmonary collapse; interstitial and compensatory emphysema	Respiratory system	0.8	['J98.1', 'J98.2', 'J90', 'J18.1', 'S22.40']	{'Respiratory system': 4, 'Injury & poisoning': 1}
479.0 Other upper respiratory disease	Respiratory system	0.8	['R06.1', 'J34.1', 'J34.2', 'J39.0', 'J34.8']	{'Respiratory system': 4, 'Symptoms & signs': 1}
608.0 Other disorders of male genital organs	Genitourinary system	0.8	['N43.3', 'N50.9', 'N45.9', 'Z30.2', 'N47']	{'Genitourinary system': 4, 'Health status & services': 1}
389.0 Hearing loss	Eye, ear & mastoid	0.8	['H91.9', 'Z97.4', 'H90.8', 'H90.7', 'H91.3']	{'Eye, ear & mastoid': 4, 'Health status & services': 1}
599.5 Frequency of urination and polyuria	Symptoms & signs	0.8	['R39.1', 'R35', 'R30.0', 'R39.8', 'N39.4']	{'Symptoms & signs': 4, 'Genitourinary system': 1}
550.3 Femoral hernia	Digestive system	0.8	['K40.9', 'K40.2', 'S52.50', 'K42.9', 'K43.9']	{'Digestive system': 4, 'Injury & poisoning': 1}
621.0 Endometrial hyperplasia	Genitourinary system	0.8	['N84.0', 'C54.1', 'N95.0', 'N80.0', 'N84.1']	{'Genitourinary system': 4, 'Neoplasms': 1}
401.2 Hypertensive heart and/or renal disease	Circulatory system	0.8	['I50.0', 'I51.7', 'I44.7', 'N18.3', 'I48.9']	{'Circulatory system': 4, 'Genitourinary system': 1}
727.6 Rupture of tendon, nontraumatic	Musculoskel. & connective	0.8	['M06.9', 'M06.99', 'K42.9', 'M75.4', 'M19.91']	{'Musculoskel. & connective': 4, 'Digestive system': 1}
586.1 Anatomical abnormatilies of kidney and ureters	Genitourinary system	0.8	['I12.0', 'N13.3', 'N19', 'N18.4', 'N18.3']	{'Genitourinary system': 4, 'Circulatory system': 1}
705.3 Hidradenitis	Skin & subcut. tissue	0.8	['L02.4', 'L02.2', 'L72.1', 'L72.0', 'K61.0']	{'Skin & subcut. tissue': 4, 'Digestive system': 1}
426.31 Right bundle branch block	Circulatory system	0.8	['I45.0', 'I45.1', 'I44.0', 'Z95.0', 'I44.2']	{'Circulatory system': 4, 'Health status & services': 1}
297.2 Suicide or self-inflicted injury	Injury & poisoning	0.8	['T43.2', 'T39.1', 'X60.9', 'T42.4', 'T51.0']	{'Injury & poisoning': 4, 'External causes': 1}
727.4 Ganglion and cyst of synovium, tendon, and bursa	Musculoskel. & connective	0.8	['M25.74', 'M19.94', 'M71.3', 'M65.3', 'L72.9']	{'Musculoskel. & connective': 4, 'Skin & subcut. tissue': 1}
626.14 Irregular menstrual bleeding	Genitourinary system	0.8	['N93.0', 'Z30.5', 'N86', 'N85.2', 'N84.0']	{'Genitourinary system': 4, 'Health status & services': 1}
496.3 Bronchiectasis	Respiratory system	0.8	['J47', 'R04.2', 'J43.9', 'J84.1', 'J44.0']	{'Respiratory system': 4, 'Symptoms & signs': 1}
854.0 Complications of cardiac/vascular device, implant, and graft	Injury & poisoning	0.8	['T82.0', 'T82.4', 'T82.2', 'T82.8', 'Y83.2']	{'Injury & poisoning': 4, 'External causes': 1}
761.0 Cervicalgia	Musculoskel. & connective	0.8	['M54.22', 'M25.51', 'M47.82', 'M75.8', 'R51']	{'Musculoskel. & connective': 4, 'Symptoms & signs': 1}
480.5 Bronchopneumonia and lung abscess	Respiratory system	0.8	['Y95', 'J44.0', 'J96.9', 'J84.1', 'J96.90']	{'Respiratory system': 4, 'External causes': 1}
624.1 Dystrophy of female genital tract	Genitourinary system	0.8	['L90.0', 'N90.8', 'N95.2', 'N81.2', 'N85.8']	{'Genitourinary system': 4, 'Skin & subcut. tissue': 1}
571.8 Liver abscess and sequelae of chronic liver disease	Digestive system	0.8	['K70.3', 'R18', 'K76.6', 'K74.6', 'K70.9']	{'Digestive system': 4, 'Symptoms & signs': 1}
218.1 Uterine leiomyoma	Blood & blood-forming organs	0.8	['D25.9', 'D25.0', 'D25.1', 'D25.2', 'N80.0']	{'Blood & blood-forming organs': 4, 'Genitourinary system': 1}
79.2 Infectious mononucleosis	Symptoms & signs	0.8	['R50.9', 'R94.5', 'Z30.2', 'R21', 'R17']	{'Symptoms & signs': 4, 'Health status & services': 1}
580.14 Chronic glomerulonephritis, NOS	Genitourinary system	0.8	['I12.0', 'N18.3', 'N18.9', 'N18.4', 'N19']	{'Genitourinary system': 4, 'Circulatory system': 1}
378.1 Strabismus (not specified as paralytic)	Eye, ear & mastoid	0.8	['H53.0', 'H53.2', 'H52.1', 'Z83.5', 'H02.4']	{'Eye, ear & mastoid': 4, 'Health status & services': 1}
735.0 Acquired foot deformities	Musculoskel. & connective	0.8	['M19.97', 'M20.5', 'M20.1', 'Z47.0', 'M15.9']	{'Musculoskel. & connective': 4, 'Health status & services': 1}
189.2 Cancer of bladder	Health status & services	0.8	['C67.9', 'Z85.5', 'Z08.0', 'Z08.9', 'Z08.7']	{'Health status & services': 4, 'Neoplasms': 1}
592.12 Chronic cystitis	Genitourinary system	0.8	['N30.9', 'N35.9', 'N32.8', 'Z85.5', 'N30.8']	{'Genitourinary system': 4, 'Health status & services': 1}
750.1 Upper gastrointestinal congenital anomalies	Digestive system	0.8	['R13', 'K22.2', 'K22.7', 'K22.5', 'K22.8']	{'Digestive system': 4, 'Symptoms & signs': 1}
714.0 Rheumatoid arthritis and other inflammatory polyarthropathies	Musculoskel. & connective	0.8	['M15.9', 'M13.90', 'M06.9', 'Z96.6', 'M19.97']	{'Musculoskel. & connective': 4, 'Health status & services': 1}
751.1 Congenital anomalies of genital organs	Genitourinary system	0.8	['N35.9', 'Z30.2', 'N85.8', 'N92.0', 'N73.6']	{'Genitourinary system': 4, 'Health status & services': 1}
740.2 Osteoarthrosis, generalized	Musculoskel. & connective	0.8	['M15.9', 'Z96.6', 'M19.94', 'M17.1', 'M16.1']	{'Musculoskel. & connective': 4, 'Health status & services': 1}
530.0 Diseases of esophagus	Digestive system	0.8	['K22.8', 'K22.7', 'K22.1', 'B37.8', 'K22.2']	{'Digestive system': 4, 'Infectious & parasitic': 1}
323.8 Encephalitis, non-infectious	Symptoms & signs	0.8	['R41.0', 'R56.8', 'R29.8', 'R41.8', 'M67.4']	{'Symptoms & signs': 4, 'Musculoskel. & connective': 1}
198.3 Secondary malignant neoplasm of digestive systems	Neoplasms	0.8	['C56', 'C78.7', 'R18', 'C77.2', 'C79.8']	{'Neoplasms': 4, 'Symptoms & signs': 1}
594.3 Calculus of ureter	Genitourinary system	0.8	['N13.2', 'N20.0', 'N23', 'N20.2', 'Z46.6']	{'Genitourinary system': 4, 'Health status & services': 1}
394.0 Rheumatic disease of the heart valves	Circulatory system	0.8	['I35.0', 'Z95.4', 'I51.8', 'I51.7', 'I37.1']	{'Circulatory system': 4, 'Health status & services': 1}
530.1 Esophagitis, GERD and related diseases	Digestive system	0.8	['K20', 'K22.1', 'K22.7', 'K22.2', 'B37.8']	{'Digestive system': 4, 'Infectious & parasitic': 1}
427.11 Paroxysmal supraventricular tachycardia	Circulatory system	0.8	['R00.2', 'I48.0', 'I47.2', 'I48.9', 'I48']	{'Circulatory system': 4, 'Symptoms & signs': 1}
626.1 Irregular menstrual cycle/bleeding	Genitourinary system	0.8	['Y42.5', 'N92.0', 'N92.1', 'N84.0', 'N84.1']	{'Genitourinary system': 4, 'External causes': 1}
564.0 Functional digestive disorders	Digestive system	0.8	['K56.6', 'K56.2', 'Z80.0', 'K57.3', 'K64.9']	{'Digestive system': 4, 'Health status & services': 1}
722.9 Other and unspecified disc disorder	Musculoskel. & connective	0.8	['M51.1', 'M46.4', 'M50.8', 'M50.9', 'G55.1']	{'Musculoskel. & connective': 4, 'Nervous system': 1}
756.5 Congenital osteodystrophies	Musculoskel. & connective	0.8	['M85.8', 'M81.99', 'M81.9', 'M23.2', 'S72.00']	{'Musculoskel. & connective': 4, 'Injury & poisoning': 1}
296.2 Depression	Mental & behavioural	0.8	['Z91.5', 'F33.9', 'F32.9', 'F31.9', 'F32.3']	{'Mental & behavioural': 4, 'Health status & services': 1}
870.4 Open wound of nose and sinus	Injury & poisoning	0.8	['S01.8', 'S02.20', 'S01.5', 'W01.4', 'S00.8']	{'Injury & poisoning': 4, 'External causes': 1}
433.1 Occlusion and stenosis of precerebral arteries	Circulatory system	0.8	['G45.9', 'I63.9', 'I63.5', 'I65.3', 'I65.0']	{'Circulatory system': 4, 'Nervous system': 1}
433.2 Occlusion of cerebral arteries	Circulatory system	0.8	['I66.0', 'I66.9', 'I66.4', 'I63.9', 'G81.9']	{'Circulatory system': 4, 'Nervous system': 1}
172.3 Carcinoma in situ of skin	Neoplasms	0.8	['L57.0', 'C44.4', 'C44.5', 'C44.6', 'C44.7']	{'Neoplasms': 4, 'Skin & subcut. tissue': 1}
601.8 Other inflammatory disorders of male genital organs	Genitourinary system	0.8	['N47', 'N50.8', 'N43.3', 'N45.9', 'L02.2']	{'Genitourinary system': 4, 'Skin & subcut. tissue': 1}
380.4 Impacted cerumen	Eye, ear & mastoid	0.8	['H72.9', 'H91.9', 'H93.1', 'H65.3', 'J34.2']	{'Eye, ear & mastoid': 4, 'Respiratory system': 1}
793.2 Nonspecific abnormal findings on radiological and other examination of other intrathoracic organs (echocardiogram, etc)	Circulatory system	0.8	['R79.8', 'I21.9', 'I21.0', 'I34.0', 'I25.1']	{'Circulatory system': 4, 'Symptoms & signs': 1}
753.1 Congenital cataract and lens anomalies	Eye, ear & mastoid	0.8	['Z83.5', 'H26.8', 'H25.0', 'H35.3', 'H52.1']	{'Eye, ear & mastoid': 4, 'Health status & services': 1}
389.3 Degenerative and vascular disorders of ear	Eye, ear & mastoid	0.8	['H52.2', 'H25.8', 'H18.4', 'Z60.2', 'H26.4']	{'Eye, ear & mastoid': 4, 'Health status & services': 1}
496.2 Chronic bronchitis	Respiratory system	0.8	['J47', 'J43.9', 'J44.9', 'R04.2', 'J40']	{'Respiratory system': 4, 'Symptoms & signs': 1}
145.4 Cancer of the gums	Health status & services	0.8	['Z50.5', 'Z71.3', 'Z13.6', 'C77.0', 'Z85.8']	{'Health status & services': 4, 'Neoplasms': 1}
41.1 Staphylococcus infections	Infectious & parasitic	0.8	['B95.6', 'B95.7', 'A49.0', 'B95.8', 'T81.4']	{'Infectious & parasitic': 4, 'Injury & poisoning': 1}
316.0 Substance addiction and disorders	Mental & behavioural	0.8	['F10.1', 'F17.1', 'F10.2', 'Z91.1', 'F10.0']	{'Mental & behavioural': 4, 'Health status & services': 1}
367.9 Blindness and low vision	Eye, ear & mastoid	0.8	['H54.9', 'H40.1', 'H40.9', 'H35.3', 'Z86.6']	{'Eye, ear & mastoid': 4, 'Health status & services': 1}
596.5 Functional disorders of bladder	Genitourinary system	0.8	['N32.0', 'N39.4', 'N39.3', 'N32.8', 'R35']	{'Genitourinary system': 4, 'Symptoms & signs': 1}
720.0 Spinal stenosis	Musculoskel. & connective	0.8	['M48.06', 'M51.2', 'M51.3', 'G55.1', 'M43.16']	{'Musculoskel. & connective': 4, 'Nervous system': 1}
851.0 Complications of transplants and reattached limbs	Injury & poisoning	0.8	['Y83.1', 'T86.8', 'T84.8', 'T84.0', 'T84.1']	{'Injury & poisoning': 4, 'External causes': 1}
850.0 Hemorrhage or hematoma complicating a procedure	External causes	0.8	['T81.0', 'Y83.6', 'Y83.8', 'Y84.0', 'Y83.4']	{'External causes': 4, 'Injury & poisoning': 1}
381.3 Mastoiditis & related conditions	Eye, ear & mastoid	0.8	['H71', 'H66.9', 'H91.9', 'H72.9', 'D17.1']	{'Eye, ear & mastoid': 4, 'Blood & blood-forming organs': 1}
627.2 Symptomatic menopause	Genitourinary system	0.8	['Z90.7', 'N92.6', 'N39.3', 'N92.1', 'N83.2']	{'Genitourinary system': 4, 'Health status & services': 1}
722.8 Postlaminectomy syndrome	Musculoskel. & connective	0.8	['G55.1', 'M51.2', 'M54.56', 'M54.5', 'M51.3']	{'Musculoskel. & connective': 4, 'Nervous system': 1}
790.6 Other abnormal blood chemistry	Symptoms & signs	0.8	['R79.8', 'R79.0', 'R79.9', 'E79.0', 'R78.8']	{'Symptoms & signs': 4, 'Endocrine, nutritional & metabolic': 1}
285.0 Other anemias	Blood & blood-forming organs	0.8	['D64.9', 'D64.8', 'D47.4', 'D53.9', 'Y44.0']	{'Blood & blood-forming organs': 4, 'External causes': 1}
317.0 Alcohol-related disorders	Mental & behavioural	0.8	['F10.1', 'F10.2', 'F10.0', 'T51.0', 'F10.9']	{'Mental & behavioural': 4, 'Injury & poisoning': 1}
318.0 Tobacco use disorder	Mental & behavioural	0.8	['Z72.0', 'F17.1', 'F17.2', 'F17.0', 'F17.3']	{'Mental & behavioural': 4, 'Health status & services': 1}
280.1 Iron deficiency anemias, unspecified or not due to blood loss	Blood & blood-forming organs	0.8	['D50.9', 'D50.8', 'D50.1', 'D53.9', 'C16.2']	{'Blood & blood-forming organs': 4, 'Neoplasms': 1}
535.6 Duodenitis	Digestive system	0.8	['K29.8', 'K26.9', 'B98.0', 'K29.6', 'K25.9']	{'Digestive system': 4, 'Infectious & parasitic': 1}
252.2 Hypoparathyroidism	Endocrine, nutritional & metabolic	0.8	['E21.0', 'E83.5', 'E89.0', 'E21.3', 'D35.1']	{'Endocrine, nutritional & metabolic': 4, 'Blood & blood-forming organs': 1}
426.3 Bundle branch block	Circulatory system	0.8	['I45.1', 'Z95.0', 'I44.0', 'I44.7', 'I44.2']	{'Circulatory system': 4, 'Health status & services': 1}
745.0 Pain in joint	Musculoskel. & connective	0.8	['M23.2', 'M79.6', 'M23.8', 'Z96.6', 'M15.9']	{'Musculoskel. & connective': 4, 'Health status & services': 1}
614.5 Inflammatory disease of cervix, vagina, and vulva	Genitourinary system	0.8	['N90.8', 'Z30.5', 'N89.8', 'N95.0', 'N39.3']	{'Genitourinary system': 4, 'Health status & services': 1}
870.0 Open wounds of head; neck; and trunk	Injury & poisoning	0.8	['S01.8', 'X59.9', 'S32.50', 'S22.40', 'S09.9']	{'Injury & poisoning': 4, 'External causes': 1}
251.1 Hypoglycemia	Endocrine, nutritional & metabolic	0.8	['E10.9', 'E10.3', 'E87.5', 'E16.1', 'L97']	{'Endocrine, nutritional & metabolic': 4, 'Skin & subcut. tissue': 1}
577.0 Diseases of pancreas	Digestive system	0.8	['K83.8', 'K83.1', 'K86.1', 'C25.9', 'K86.2']	{'Digestive system': 4, 'Neoplasms': 1}
70.9 Hepatitis NOS	Digestive system	0.8	['K74.6', 'K76.0', 'K74.0', 'K76.6', 'R17']	{'Digestive system': 4, 'Symptoms & signs': 1}
379.5 Disorders of iris and ciliary body	Eye, ear & mastoid	0.8	['H40.2', 'H40.1', 'H40.0', 'Z83.5', 'H25.1']	{'Eye, ear & mastoid': 4, 'Health status & services': 1}
1008.0 Crushing or internal injury to organs	Injury & poisoning	0.8	['S22.40', 'S42.00', 'S22.30', 'S32.50', 'W10.0']	{'Injury & poisoning': 4, 'External causes': 1}
651.0 Multiple gestation	Pregnancy & childbirth	0.8	['O60', 'N97.9', 'O32.1', 'O26.8', 'O72.1']	{'Pregnancy & childbirth': 4, 'Genitourinary system': 1}
338.2 Chronic pain	Musculoskel. & connective	0.8	['Z51.8', 'M54.56', 'M54.99', 'M54.59', 'M79.7']	{'Musculoskel. & connective': 4, 'Health status & services': 1}
727.1 Synovitis and tenosynovitis	Musculoskel. & connective	0.8	['M65.34', 'M23.2', 'G56.0', 'M72.0', 'M67.4']	{'Musculoskel. & connective': 4, 'Nervous system': 1}
709.7 Unspecified diffuse connective tissue disease	Musculoskel. & connective	0.8	['M65.34', 'G56.0', 'M72.0', 'M67.4', 'M19.94']	{'Musculoskel. & connective': 4, 'Nervous system': 1}
603.0 Other disorders of testis	Genitourinary system	0.8	['N50.8', 'N43.3', 'N35.9', 'Z46.6', 'N40']	{'Genitourinary system': 4, 'Health status & services': 1}
967.0 Adverse effects of sedatives or other central nervous system depressants and anesthetics	Health status & services	0.8	['Z88.5', 'Z88.8', 'Z91.0', 'Z88.6', 'M15.9']	{'Health status & services': 4, 'Musculoskel. & connective': 1}
425.1 Primary/intrinsic cardiomyopathies	Circulatory system	0.8	['I44.7', 'I50.1', 'I47.2', 'Z95.0', 'I50.0']	{'Circulatory system': 4, 'Health status & services': 1}
652.0 Malposition and malpresentation of fetus or obstruction	Pregnancy & childbirth	0.8	['O34.2', 'O63.1', 'Z37.2', 'O72.1', 'O99.0']	{'Pregnancy & childbirth': 4, 'Health status & services': 1}
669.0 Complications of labor and delivery NEC	Pregnancy & childbirth	0.8	['O63.1', 'O34.2', 'Z37.0', 'O36.8', 'O72.1']	{'Pregnancy & childbirth': 4, 'Health status & services': 1}
655.0 Known or suspected fetal abnormality affecting management of mother	Pregnancy & childbirth	0.8	['O70.1', 'O70.0', 'O48', 'O63.1', 'Z37.0']	{'Pregnancy & childbirth': 4, 'Health status & services': 1}
440.2 Atherosclerosis of the extremities	Circulatory system	0.8	['I73.9', 'Z95.8', 'I77.1', 'I74.3', 'I70.20']	{'Circulatory system': 4, 'Health status & services': 1}
444.0 Arterial embolism and thrombosis	Circulatory system	0.8	['I73.9', 'I77.1', 'I74.3', 'Z95.8', 'I70.20']	{'Circulatory system': 4, 'Health status & services': 1}
444.1 Arterial embolism and thrombosis of lower extremity artery	Circulatory system	0.8	['I77.1', 'I70.20', 'I73.9', 'Z95.8', 'I70.2']	{'Circulatory system': 4, 'Health status & services': 1}
530.6 Diverticulum of esophagus, acquired	Digestive system	0.8	['K22.2', 'K22.8', 'K22.7', 'K22.1', 'R13']	{'Digestive system': 4, 'Symptoms & signs': 1}
617.0 Disorders secondary to childbirth, surgery, trauma	Genitourinary system	0.8	['N85.8', 'N95.0', 'Z93.3', 'N88.2', 'N84.0']	{'Genitourinary system': 4, 'Health status & services': 1}
388.0 Other disorders of ear	Eye, ear & mastoid	0.8	['H72.9', 'H91.9', 'H71', 'H93.1', 'S22.40']	{'Eye, ear & mastoid': 4, 'Injury & poisoning': 1}
153.0 Colorectal cancer	Health status & services	0.8	['C20', 'Z85.0', 'Z93.3', 'Z45.2', 'Z51.0']	{'Health status & services': 4, 'Neoplasms': 1}
442.3 Aneurysm of artery of lower extremity	Circulatory system	0.8	['Z95.8', 'I73.9', 'I74.3', 'I70.20', 'I77.1']	{'Circulatory system': 4, 'Health status & services': 1}
790.1 Elevated sedimentation rate	Symptoms & signs	0.8	['R51', 'R94.5', 'M31.6', 'R53', 'R50.9']	{'Symptoms & signs': 4, 'Musculoskel. & connective': 1}
600.0 Hyperplasia of prostate	Genitourinary system	0.8	['N40', 'N41.1', 'N42.1', 'N42.0', 'D29.1']	{'Genitourinary system': 4, 'Blood & blood-forming organs': 1}
706.2 Sebaceous cyst	Skin & subcut. tissue	0.8	['K09.8', 'L72.0', 'L72.9', 'L72.8', 'L72.2']	{'Skin & subcut. tissue': 4, 'Digestive system': 1}
174.11 Malignant neoplasm of female breast	Neoplasms	0.8	['C50.9', 'Z85.3', 'C50.4', 'C50.2', 'C50.8']	{'Neoplasms': 4, 'Health status & services': 1}
558.0 Noninfectious gastroenteritis	Digestive system	0.8	['K52.9', 'K51.8', 'O99.6', 'K51.3', 'K90.8']	{'Digestive system': 4, 'Pregnancy & childbirth': 1}
565.1 Anal and rectal polyp	Digestive system	0.8	['K62.1', 'K62.0', 'D12.8', 'K63.5', 'K64.4']	{'Digestive system': 4, 'Blood & blood-forming organs': 1}
619.0 Noninflammatory female genital disorders	Genitourinary system	0.8	['N92.0', 'N84.0', 'Z53.2', 'N83.2', 'N93.9']	{'Genitourinary system': 4, 'Health status & services': 1}
371.2 Conjunctivitis, noninfectious	Eye, ear & mastoid	0.8	['H00.1', 'H33.0', 'H02.8', 'H33.2', 'J30.1']	{'Eye, ear & mastoid': 4, 'Respiratory system': 1}
801.0 Fracture of ankle and foot	External causes	0.8	['Z47.0', 'W01.9', 'X59.9', 'W19.9', 'W01.8']	{'External causes': 4, 'Health status & services': 1}
427.1 Paroxysmal tachycardia, unspecified	Circulatory system	0.8	['I47.1', 'I48', 'I49.9', 'I48.0', 'R00.2']	{'Circulatory system': 4, 'Symptoms & signs': 1}
112.0 Candidiasis	Infectious & parasitic	0.8	['B37.9', 'N77.1', 'B37.7', 'B37.0', 'B37.8']	{'Infectious & parasitic': 4, 'Genitourinary system': 1}
394.2 Mitral valve disease	Circulatory system	0.8	['I05.2', 'I05.1', 'Z95.4', 'I51.8', 'I51.7']	{'Circulatory system': 4, 'Health status & services': 1}
395.1 Nonrheumatic mitral valve disorders	Circulatory system	0.8	['I51.8', 'I51.7', 'Z95.4', 'I34.8', 'I50.1']	{'Circulatory system': 4, 'Health status & services': 1}
571.5 Other chronic nonalcoholic liver disease	Digestive system	0.8	['K76.0', 'K74.1', 'K75.8', 'K74.6', 'E83.1']	{'Digestive system': 4, 'Endocrine, nutritional & metabolic': 1}
785.0 Abdominal pain	Symptoms & signs	0.8	['R10.4', 'K30', 'R10.1', 'R10.3', 'R10.2']	{'Symptoms & signs': 4, 'Digestive system': 1}
476.0 Allergic rhinitis	Respiratory system	0.8	['J30.2', 'J30.1', 'J30.4', 'J30.3', 'Z91.0']	{'Respiratory system': 4, 'Health status & services': 1}
505.0 Other pulmonary inflamation or edema	Respiratory system	0.8	['J45.0', 'Z87.0', 'J47', 'J33.9', 'J12.8']	{'Respiratory system': 4, 'Health status & services': 1}
523.3 Periodontitis (acute or chronic)	Digestive system	0.8	['K02.9', 'K01.1', 'K04.7', 'L72.0', 'K08.3']	{'Digestive system': 4, 'Skin & subcut. tissue': 1}
250.3 Insulin pump user	Endocrine, nutritional & metabolic	0.8	['E10.9', 'E16.2', 'E10.3', 'M65.3', 'E14.9']	{'Endocrine, nutritional & metabolic': 4, 'Musculoskel. & connective': 1}
250.13 Type 1 diabetes with ophthalmic manifestations	Endocrine, nutritional & metabolic	0.8	['E10.9', 'H36.0', 'E16.2', 'E11.3', 'E10.1']	{'Endocrine, nutritional & metabolic': 4, 'Eye, ear & mastoid': 1}
427.12 Paroxysmal ventricular tachycardia	Circulatory system	0.8	['Z95.0', 'I47.1', 'I46.0', 'I49.0', 'I44.7']	{'Circulatory system': 4, 'Health status & services': 1}
245.2 Chronic thyroiditis	Endocrine, nutritional & metabolic	0.8	['E89.0', 'C73', 'E04.2', 'E04.1', 'E03.9']	{'Endocrine, nutritional & metabolic': 4, 'Neoplasms': 1}
653.0 Problems associated with amniotic cavity and membranes	Pregnancy & childbirth	0.8	['O70.1', 'O70.0', 'O68.0', 'O60', 'Z35.5']	{'Pregnancy & childbirth': 4, 'Health status & services': 1}
275.53 Disorders of phosphorus metabolism	Endocrine, nutritional & metabolic	0.8	['E83.4', 'E83.5', 'E87.6', 'A41.9', 'E87.1']	{'Endocrine, nutritional & metabolic': 4, 'Infectious & parasitic': 1}
260.6 Anorexia	Symptoms & signs	0.8	['R63.4', 'R53', 'R11', 'Z51.5', 'R14']	{'Symptoms & signs': 4, 'Health status & services': 1}
426.32 Left bundle branch block	Circulatory system	0.8	['I42.0', 'I44.7', 'Z95.0', 'I51.8', 'I50.1']	{'Circulatory system': 4, 'Health status & services': 1}
618.5 Prolapse of vaginal vault after hysterectomy	Genitourinary system	0.8	['N81.1', 'N81.6', 'N81.2', 'Z90.7', 'N39.3']	{'Genitourinary system': 4, 'Health status & services': 1}
626.0 Disorders of menstruation and other abnormal bleeding from female genital tract	Genitourinary system	0.8	['N92.0', 'N84.0', 'D25.9', 'N84.1', 'N85.8']	{'Genitourinary system': 4, 'Blood & blood-forming organs': 1}
735.21 Hammer toe (acquired)	Musculoskel. & connective	0.8	['M20.1', 'M20.5', 'M19.97', 'M20.2', 'G57.6']	{'Musculoskel. & connective': 4, 'Nervous system': 1}
750.2 Lower gastrointestinal congenital anomalies	Digestive system	0.8	['K56.5', 'K56.6', 'K76.8', 'Z90.4', 'K66.0']	{'Digestive system': 4, 'Health status & services': 1}
647.1 Infections of genitourinary tract during pregnancy	Pregnancy & childbirth	0.8	['O26.8', 'Z30.2', 'O80.0', 'O70.1', 'O70.0']	{'Pregnancy & childbirth': 4, 'Health status & services': 1}
465.2 Acute pharyngitis	Symptoms & signs	0.8	['R05', 'R50.9', 'D70', 'R49.0', 'R21']	{'Symptoms & signs': 4, 'Blood & blood-forming organs': 1}
614.1 Pelvic peritoneal adhesions, female (postoperative) (postinfection)	Genitourinary system	0.8	['N80.1', 'N83.2', 'N70.1', 'D27', 'N80.0']	{'Genitourinary system': 4, 'Blood & blood-forming organs': 1}
342.0 Hemiplegia	Circulatory system	0.8	['I69.4', 'I69.3', 'I63.5', 'I63.9', 'R47.0']	{'Circulatory system': 4, 'Symptoms & signs': 1}
200.0 Myeloproliferative disease	Blood & blood-forming organs	0.8	['D69.3', 'D69.6', 'C92.0', 'D61.9', 'D45']	{'Blood & blood-forming organs': 4, 'Neoplasms': 1}
428.1 Congestive heart failure (CHF) NOS	Circulatory system	0.8	['I50.0', 'I50.9', 'E87.7', 'I42.0', 'I27.2']	{'Circulatory system': 4, 'Endocrine, nutritional & metabolic': 1}
974.0 Poisoning by water, mineral, and uric acid metabolism drugs	Endocrine, nutritional & metabolic	0.8	['I50.0', 'E87.1', 'E87.6', 'E87.7', 'E87.5']	{'Endocrine, nutritional & metabolic': 4, 'Circulatory system': 1}
370.1 Corneal ulcer	Eye, ear & mastoid	0.8	['H02.0', 'Y83.2', 'H01.0', 'H04.1', 'H02.8']	{'Eye, ear & mastoid': 4, 'External causes': 1}
743.9 Osteopenia or other disorder of bone and cartilage	Musculoskel. & connective	0.8	['M85.8', 'M67.4', 'M25.5', 'M72.0', 'Z80.4']	{'Musculoskel. & connective': 4, 'Health status & services': 1}
614.3 Pelvic inflammatory disease (PID)	Genitourinary system	0.8	['N73.6', 'N83.2', 'N80.0', 'D27', 'N80.1']	{'Genitourinary system': 4, 'Blood & blood-forming organs': 1}
244.1 Secondary hypothyroidism	Endocrine, nutritional & metabolic	0.8	['C73', 'E04.2', 'E04.9', 'E04.1', 'E03.9']	{'Endocrine, nutritional & metabolic': 4, 'Neoplasms': 1}
654.1 Abnormality of organs and soft tissues of pelvis complicating pregnancy, childbirth, or the puerperium	Pregnancy & childbirth	0.8	['O82.0', 'O32.1', 'O63.0', 'O72.1', 'Z37.0']	{'Pregnancy & childbirth': 4, 'Health status & services': 1}
643.1 Hyperemesis gravidarum	Pregnancy & childbirth	0.8	['O80.0', 'O04.9', 'Z30.2', 'O02.1', 'O70.0']	{'Pregnancy & childbirth': 4, 'Health status & services': 1}
253.1 Pituitary hyperfunction	Health status & services	0.8	['D35.2', 'Z13.8', 'Z86.3', 'Z03.8', 'Z86.0']	{'Health status & services': 4, 'Blood & blood-forming organs': 1}
363.0 Chorioretinal inflammations, scars, and other disorders of choroid	Eye, ear & mastoid	0.8	['H35.3', 'H35.0', 'H52.1', 'H40.1', 'Z83.5']	{'Eye, ear & mastoid': 4, 'Health status & services': 1}
208.0 Benign neoplasm of colon	Blood & blood-forming organs	0.8	['D12.6', 'D12.5', 'K63.5', 'D12.2', 'D12.3']	{'Blood & blood-forming organs': 4, 'Digestive system': 1}
345.3 Convulsions	Nervous system	0.8	['G40.9', 'G40.7', 'G40.3', 'G41.2', 'C71.9']	{'Nervous system': 4, 'Neoplasms': 1}
727.7 Contracture of tendon (sheath)	Musculoskel. & connective	0.8	['M72.0', 'M20.5', 'M19.97', 'M20.1', 'G57.6']	{'Musculoskel. & connective': 4, 'Nervous system': 1}
366.1 Nonsenile Cataract	Eye, ear & mastoid	0.8	['H33.0', 'H25.0', 'H52.1', 'H40.1', 'Z96.1']	{'Eye, ear & mastoid': 4, 'Health status & services': 1}
242.2 Toxic multinodular goiter	Endocrine, nutritional & metabolic	0.8	['E89.0', 'E05.9', 'E04.2', 'Z86.3', 'E04.9']	{'Endocrine, nutritional & metabolic': 4, 'Health status & services': 1}
363.4 Choroidal degenerations	Eye, ear & mastoid	0.8	['H52.1', 'H43.8', 'H25.1', 'Z96.1', 'H26.8']	{'Eye, ear & mastoid': 4, 'Health status & services': 1}
755.1 Congenital deformities of feet	Musculoskel. & connective	0.8	['M19.97', 'M20.1', 'M20.5', 'Z47.0', 'M25.57']	{'Musculoskel. & connective': 4, 'Health status & services': 1}
379.9 Pain, swelling or discharge of eye	Eye, ear & mastoid	0.8	['H53.8', 'R51', 'H02.4', 'H40.2', 'H54.4']	{'Eye, ear & mastoid': 4, 'Symptoms & signs': 1}
561.1 Diarrhea	Digestive system	0.8	['K51.9', 'K64.9', 'A09.9', 'K52.9', 'K64.0']	{'Digestive system': 4, 'Infectious & parasitic': 1}
220.0 Benign neoplasm of ovary	Genitourinary system	0.8	['N83.2', 'N73.6', 'N80.0', 'D25.9', 'N83.8']	{'Genitourinary system': 4, 'Blood & blood-forming organs': 1}
250.6 Polyneuropathy in diabetes	Endocrine, nutritional & metabolic	0.8	['E11.4', 'E10.9', 'E16.2', 'E11.5', 'L97']	{'Endocrine, nutritional & metabolic': 4, 'Skin & subcut. tissue': 1}
379.4 Anomalies of pupillary function	Eye, ear & mastoid	0.8	['H25.1', 'Z96.1', 'H26.8', 'H26.9', 'H40.2']	{'Eye, ear & mastoid': 4, 'Health status & services': 1}
521.4 Tooth complications likely association with other diseases	Digestive system	0.8	['K01.1', 'K02.9', 'L72.0', 'K05.3', 'K04.7']	{'Digestive system': 4, 'Skin & subcut. tissue': 1}
580.1 Glomerulonephritis	Genitourinary system	0.8	['N04.9', 'N18.9', 'I12.0', 'N18.4', 'N18.5']	{'Genitourinary system': 4, 'Circulatory system': 1}
174.1 Breast cancer [female]	Health status & services	0.8	['Z42.1', 'Z90.1', 'Z85.3', 'C50.9', 'Z80.3']	{'Health status & services': 4, 'Neoplasms': 1}
535.0 Gastritis and duodenitis	Digestive system	0.8	['K29.7', 'K29', 'K29.9', 'K73.2', 'Q40.2']	{'Digestive system': 4, 'Congenital malformations': 1}
597.1 Urethral stricture (not specified as infectious)	Genitourinary system	0.8	['N35.9', 'N35.0', 'Z46.6', 'N30.9', 'N35.8']	{'Genitourinary system': 4, 'Health status & services': 1}
623.0 Hypertrophy of female genital organs	Genitourinary system	0.8	['N92.1', 'N85.4', 'N92.0', 'D25.9', 'N84.0']	{'Genitourinary system': 4, 'Blood & blood-forming organs': 1}
272.11 Hypercholesterolemia	Musculoskel. & connective	0.8	['E78.0', 'M25.32', 'M23.44', 'M23.84', 'M89.35']	{'Musculoskel. & connective': 4, 'Endocrine, nutritional & metabolic': 1}
507.0 Pleurisy; pleural effusion	Respiratory system	0.8	['J90', 'J92.9', 'J92.0', 'R09.1', 'J91']	{'Respiratory system': 4, 'Symptoms & signs': 1}
797.1 Cardiogenic shock	Circulatory system	0.8	['I46.0', 'I21.0', 'E87.2', 'I50.1', 'I21.1']	{'Circulatory system': 4, 'Endocrine, nutritional & metabolic': 1}
227.2 Benign neoplasm of parathyroid gland	Endocrine, nutritional & metabolic	0.8	['E21.0', 'E21.3', 'E83.5', 'E89.2', 'M81.9']	{'Endocrine, nutritional & metabolic': 4, 'Musculoskel. & connective': 1}
287.3 Thrombocytopenia	Blood & blood-forming organs	0.8	['D69.3', 'D69.5', 'D70', 'D61.9', 'Z51.3']	{'Blood & blood-forming organs': 4, 'Health status & services': 1}
149.9 Cancer of of nasal cavities	Health status & services	0.8	['J34.8', 'Z85.2', 'Z51.0', 'Z85.8', 'Z92.3']	{'Health status & services': 4, 'Respiratory system': 1}
626.2 Dysmenorrhea	Genitourinary system	0.8	['N92.0', 'N92.1', 'N94.1', 'D25.9', 'N80.0']	{'Genitourinary system': 4, 'Blood & blood-forming organs': 1}
531.3 Duodenal ulcer	Digestive system	0.8	['K26.1', 'K29.8', 'K25.9', 'B98.0', 'K92.1']	{'Digestive system': 4, 'Infectious & parasitic': 1}
447.1 Stricture of artery	Circulatory system	0.8	['I74.3', 'I73.9', 'I70.20', 'Z95.8', 'I70.2']	{'Circulatory system': 4, 'Health status & services': 1}
376.0 Disorders of the orbit	Eye, ear & mastoid	0.8	['H02.4', 'H02.8', 'W01.4', 'H53.2', 'H02.1']	{'Eye, ear & mastoid': 4, 'External causes': 1}
245.0 Thyroiditis	Endocrine, nutritional & metabolic	0.8	['E04.2', 'E05.9', 'E89.0', 'E04.9', 'I20.0']	{'Endocrine, nutritional & metabolic': 4, 'Circulatory system': 1}
353.2 Nerve root lesions	Musculoskel. & connective	0.8	['M48.06', 'G55.1', 'M51.3', 'M51.2', 'M54.3']	{'Musculoskel. & connective': 4, 'Nervous system': 1}
798.0 Malaise and fatigue	Symptoms & signs	0.8	['R53', 'R61.9', 'R63.0', 'R50.9', 'I69.4']	{'Symptoms & signs': 4, 'Circulatory system': 1}
459.9 Circulatory disease NEC	Circulatory system	0.8	['Z86.7', 'I99', 'I97.1', 'I87.8', 'I87.9']	{'Circulatory system': 4, 'Health status & services': 1}
504.0 Other alveolar and parietoalveolar pneumonopathy	Respiratory system	0.8	['J84.1', 'J47', 'I27.2', 'J43.9', 'J96.90']	{'Respiratory system': 4, 'Circulatory system': 1}
626.4 Premenstrual tension syndromes	Genitourinary system	0.8	['N92.0', 'N92.6', 'N92.1', 'N80.0', 'Z90.7']	{'Genitourinary system': 4, 'Health status & services': 1}
732.7 Osteochondritis dissecans	Musculoskel. & connective	0.8	['M23.23', 'M23.22', 'Z30.2', 'M65.97', 'M25.57']	{'Musculoskel. & connective': 4, 'Health status & services': 1}
870.1 Open wound or laceration of eye or eyelid	Injury & poisoning	0.8	['S01.8', 'S00.1', 'S02.40', 'S00.8', 'F10.0']	{'Injury & poisoning': 4, 'Mental & behavioural': 1}
754.0 Congenital musculoskeletal deformities of spine	Musculoskel. & connective	0.8	['M48.06', 'G55.1', 'M47.86', 'M41.9', 'M51.3']	{'Musculoskel. & connective': 4, 'Nervous system': 1}
158.0 Neoplasm of unspecified nature of digestive system	Health status & services	0.8	['Z85.0', 'Z98.0', 'Z09.0', 'C20', 'Z08.0']	{'Health status & services': 4, 'Neoplasms': 1}
334.0 Degenerative disease of the spinal cord	Musculoskel. & connective	0.8	['M51.0', 'M50.0', 'M47.12', 'M48.02', 'C79.5']	{'Musculoskel. & connective': 4, 'Neoplasms': 1}
661.0 Fetal distress and abnormal forces of labor	Pregnancy & childbirth	0.8	['O68.0', 'O72.1', 'O68.8', 'O48', 'Z37.0']	{'Pregnancy & childbirth': 4, 'Health status & services': 1}
372.0 Disorders of conjunctiva	Eye, ear & mastoid	0.8	['H40.1', 'H01.0', 'H04.1', 'H02.8', 'Z96.1']	{'Eye, ear & mastoid': 4, 'Health status & services': 1}
535.1 Acute gastritis	Digestive system	0.8	['K29.8', 'B98.0', 'K25.9', 'K29.5', 'K21.0']	{'Digestive system': 4, 'Infectious & parasitic': 1}
426.23 Second degree AV block	Circulatory system	0.8	['Z95.0', 'I44.0', 'I44.2', 'I48.0', 'I45.1']	{'Circulatory system': 4, 'Health status & services': 1}
627.5 Premature menopause and other ovarian failure	Health status & services	0.8	['Z13.8', 'Z51.2', 'J30.1', 'Z53.2', 'Z01.8']	{'Health status & services': 4, 'Respiratory system': 1}
259.1 Nonspecific abnormal results of other endocrine function study	Health status & services	0.8	['Z13.8', 'Z09.0', 'Z86.0', 'Z13.6', 'I47.1']	{'Health status & services': 4, 'Circulatory system': 1}
749.2 Congenital anomalies of skull and face bones	Neoplasms	0.8	['C44.4', 'C44.5', 'C44.1', 'H00.1', 'C44.7']	{'Neoplasms': 4, 'Eye, ear & mastoid': 1}
755.3 Congenital anomaly of fingers/toes	Neoplasms	0.8	['C44.4', 'C44.5', 'C44.1', 'H00.1', 'C44.7']	{'Neoplasms': 4, 'Eye, ear & mastoid': 1}
756.1 Congenital anomalies of abdominal wall; diaphram	Digestive system	0.8	['K43.9', 'K40.2', 'M51.3', 'K42.9', 'K22.1']	{'Digestive system': 4, 'Musculoskel. & connective': 1}
443.1 Raynaud's syndrome	Musculoskel. & connective	0.8	['M34.9', 'M35.0', 'M32.9', 'M06.9', 'J84.1']	{'Musculoskel. & connective': 4, 'Respiratory system': 1}
1015.0 Effects of other external causes	Injury & poisoning	0.8	['Y60.0', 'T75.4', 'T75.1', 'T81.2', 'T81.3']	{'Injury & poisoning': 4, 'External causes': 1}
728.7 Fasciitis	Musculoskel. & connective	0.8	['M72.0', 'G57.6', 'M19.97', 'M51.2', 'M65.3']	{'Musculoskel. & connective': 4, 'Nervous system': 1}
735.2 Acquired toe deformities	Musculoskel. & connective	0.8	['M20.1', 'M20.4', 'M19.97', 'M20.2', 'L84']	{'Musculoskel. & connective': 4, 'Skin & subcut. tissue': 1}
740.9 Osteoarthrosis NOS	Musculoskel. & connective	0.8	['M13.9', 'M19.0', 'M15.4', 'M15.3', 'F40.8']	{'Musculoskel. & connective': 4, 'Mental & behavioural': 1}
528.0 Diseases of the oral soft tissues, excluding lesions specific for gingiva and tongue	Digestive system	0.8	['K14.8', 'K13.2', 'K13.0', 'R06.5', 'K13.4']	{'Digestive system': 4, 'Symptoms & signs': 1}
665.0 Obstetrical/birth trauma	Pregnancy & childbirth	0.8	['Z37.0', 'O68.1', 'O48', 'O47.1', 'O70.9']	{'Pregnancy & childbirth': 4, 'Health status & services': 1}
645.0 Late pregnancy and failed induction	Pregnancy & childbirth	0.8	['O70.1', 'O68.0', 'O70.0', 'O36.8', 'Z37.0']	{'Pregnancy & childbirth': 4, 'Health status & services': 1}
614.4 Inflammatory diseases of uterus, except cervix	Genitourinary system	0.8	['Z30.5', 'N92.1', 'N92.0', 'N95.0', 'N80.0']	{'Genitourinary system': 4, 'Health status & services': 1}
728.2 Laxity of ligament or hypermobility syndrome	Musculoskel. & connective	0.8	['M79.7', 'M25.5', 'M15.9', 'M19.99', 'I73.0']	{'Musculoskel. & connective': 4, 'Circulatory system': 1}
261.3 Vitamin C deficiencies	Circulatory system	0.8	['I34.0', 'I08.1', 'I80.2', 'I34.1', 'K64.0']	{'Circulatory system': 4, 'Digestive system': 1}
442.4 Arterial dissection	Circulatory system	0.8	['I63.9', 'I63.5', 'G81.9', 'I67.9', 'I65.2']	{'Circulatory system': 4, 'Nervous system': 1}
960.0 Poisoning by antibiotics	Health status & services	0.8	['Z88.1', 'T36.8', 'Z88.2', 'Z88.8', 'Z88.3']	{'Health status & services': 4, 'Injury & poisoning': 1}
726.0 Peripheral enthesopathies and allied syndromes	Musculoskel. & connective	0.8	['M75.4', 'M75.8', 'S46.0', 'M75.5', 'M77.1']	{'Musculoskel. & connective': 4, 'Injury & poisoning': 1}
339.0 Other headache syndromes	Nervous system	0.8	['R51', 'G44.4', 'G44.8', 'G44.3', 'G44.1']	{'Nervous system': 4, 'Symptoms & signs': 1}
427.2 Atrial fibrillation and flutter	Circulatory system	0.8	['I48', 'I48.0', 'Y52.2', 'I48.1', 'I48.2']	{'Circulatory system': 4, 'External causes': 1}
573.5 Jaundice (not of newborn)	Digestive system	0.8	['K83.1', 'K80.5', 'R94.5', 'K83.0', 'K83.8']	{'Digestive system': 4, 'Symptoms & signs': 1}
290.11 Alzheimer's disease	Mental & behavioural	0.8	['F00.9', 'F03', 'F05.1', 'W19.1', 'F01.9']	{'Mental & behavioural': 4, 'External causes': 1}
290.1 Dementias	Mental & behavioural	0.8	['G30.9', 'F05.1', 'F03', 'F00.9', 'F02.8']	{'Mental & behavioural': 4, 'Nervous system': 1}
594.8 Renal colic	Genitourinary system	0.8	['N20.1', 'N20.0', 'N13.2', 'Z87.4', 'N20.2']	{'Genitourinary system': 4, 'Health status & services': 1}
369.2 Eye infection, viral	Eye, ear & mastoid	0.8	['H58.8', 'H52.2', 'H25.8', 'Z80.4', 'H02.8']	{'Eye, ear & mastoid': 4, 'Health status & services': 1}
696.42 Psoriatic arthropathy	Musculoskel. & connective	0.8	['M07.39', 'M07.30', 'L40.9', 'M06.9', 'M06.99']	{'Musculoskel. & connective': 4, 'Skin & subcut. tissue': 1}
300.12 Agorophobia, social phobia, and panic disorder	Mental & behavioural	0.8	['F40.2', 'F41.9', 'F32.9', 'F41.2', 'Z83.5']	{'Mental & behavioural': 4, 'Health status & services': 1}
859.0 Complication due to other implant and internal device	Injury & poisoning	0.8	['T85.1', 'T84.8', 'T85.5', 'Y83.1', 'T85.6']	{'Injury & poisoning': 4, 'External causes': 1}
530.5 Disorders of esophageal motility	Digestive system	0.8	['K22.8', 'K22.2', 'R13', 'K31.7', 'K20']	{'Digestive system': 4, 'Symptoms & signs': 1}
275.3 Disorders of magnesium metabolism	Endocrine, nutritional & metabolic	0.8	['E83.3', 'E87.6', 'E83.5', 'E87.1', 'A41.9']	{'Endocrine, nutritional & metabolic': 4, 'Infectious & parasitic': 1}
425.0 Cardiomyopathy	Circulatory system	0.6	['Y43.3', 'I42.9', 'I44.7', 'I50.0', 'Z85.7']	{'Circulatory system': 3, 'External causes': 1, 'Health status & services': 1}
750.0 Digestive congenital anomalies	Digestive system	0.6	['K22.8', 'B37.8', 'K26.9', 'N47', 'K22.1']	{'Digestive system': 3, 'Infectious & parasitic': 1, 'Genitourinary system': 1}
371.9 Chronic inflammatory disorders of orbit	Eye, ear & mastoid	0.6	['M13.96', 'H53.2', 'H02.4', 'J30.1', 'H02.8']	{'Eye, ear & mastoid': 3, 'Musculoskel. & connective': 1, 'Respiratory system': 1}
197.0 Chemotherapy	Health status & services	0.6	['Z51.2', 'Z51.1', 'C77.3', 'Z45.2', 'C50.9']	{'Health status & services': 3, 'Neoplasms': 2}
426.21 First degree AV block	Circulatory system	0.6	['I44.1', 'Z95.0', 'R00.1', 'I45.1', 'I44.7']	{'Circulatory system': 3, 'Health status & services': 1, 'Symptoms & signs': 1}
702.0 Degenerative skin conditions and other dermatoses	Skin & subcut. tissue	0.6	['L57.0', 'C44.5', 'L82', 'Z22.3', 'L40.9']	{'Skin & subcut. tissue': 3, 'Neoplasms': 1, 'Health status & services': 1}
696.2 Parapsoriasis	Skin & subcut. tissue	0.6	['L40.9', 'M23.23', 'L57.0', 'L98.9', 'B07']	{'Skin & subcut. tissue': 3, 'Musculoskel. & connective': 1, 'Infectious & parasitic': 1}
301.1 Schizoid personality disorder	Mental & behavioural	0.6	['F32.9', 'Z60.2', 'Z91.5', 'F31.9', 'F20.9']	{'Mental & behavioural': 3, 'Health status & services': 2}
624.0 Symptoms involving female genital tract	Genitourinary system	0.6	['N88.8', 'L72.1', 'N85.8', 'M48.06', 'N90.8']	{'Genitourinary system': 3, 'Skin & subcut. tissue': 1, 'Musculoskel. & connective': 1}
333.4 Torsion dystonia	Health status & services	0.6	['G20', 'R25.1', 'Z45.8', 'Z51.2', 'Z96.8']	{'Health status & services': 3, 'Nervous system': 1, 'Symptoms & signs': 1}
348.7 Coma	Injury & poisoning	0.6	['R55', 'S01.8', 'R56.8', 'S09.9', 'S01.0']	{'Injury & poisoning': 3, 'Symptoms & signs': 2}
963.0 Poisoning by primarily systemic agents	Injury & poisoning	0.6	['Z91.5', 'T43.2', 'T39.1', 'F32.9', 'T42.4']	{'Injury & poisoning': 3, 'Health status & services': 1, 'Mental & behavioural': 1}
10.0 Tuberculosis	Symptoms & signs	0.6	['Z86.1', 'R91', 'J47', 'R59.0', 'R04.2']	{'Symptoms & signs': 3, 'Health status & services': 1, 'Respiratory system': 1}
315.0 Develomental delays and disorders	Symptoms & signs	0.6	['R41.0', 'F05.9', 'F03', 'R29.6', 'R41.8']	{'Symptoms & signs': 3, 'Mental & behavioural': 2}
420.0 Carditis	Circulatory system	0.6	['I42.0', 'I42.9', 'I44.7', 'M16.1', 'N85.8']	{'Circulatory system': 3, 'Musculoskel. & connective': 1, 'Genitourinary system': 1}
713.0 Arthropathy associated with other disorders classified elsewhere	Musculoskel. & connective	0.6	['Z96.6', 'M25.55', 'T84.0', 'M79.86', 'M47.86']	{'Musculoskel. & connective': 3, 'Health status & services': 1, 'Injury & poisoning': 1}
370.3 Keratoconjunctivitis	Eye, ear & mastoid	0.6	['H01.0', 'H04.1', 'G51.0', 'L30.9', 'H02.0']	{'Eye, ear & mastoid': 3, 'Nervous system': 1, 'Skin & subcut. tissue': 1}
379.1 Scleritis and episcleritis	Musculoskel. & connective	0.6	['M06.9', 'M16.1', 'M06.99', 'H40.0', 'H04.1']	{'Musculoskel. & connective': 3, 'Eye, ear & mastoid': 2}
573.1 Chronic passive congestion of liver	Circulatory system	0.6	['I50.0', 'I08.1', 'E87.7', 'I27.2', 'R18']	{'Circulatory system': 3, 'Endocrine, nutritional & metabolic': 1, 'Symptoms & signs': 1}
539.0 Bariatric surgery	Health status & services	0.6	['Z98.0', 'Z90.3', 'Z90.4', 'C15.9', 'C15.5']	{'Health status & services': 3, 'Neoplasms': 2}
714.2 Juvenile rheumatoid arthritis	Musculoskel. & connective	0.6	['M06.9', 'L57.0', 'M06.90', 'T84.0', 'M06.99']	{'Musculoskel. & connective': 3, 'Skin & subcut. tissue': 1, 'Injury & poisoning': 1}
130.0 Spirochetal infection	Symptoms & signs	0.6	['R93.3', 'M25.46', 'R63.0', 'R07.2', 'K22.1']	{'Symptoms & signs': 3, 'Musculoskel. & connective': 1, 'Digestive system': 1}
346.3 Nonspecific abnormal findings in cerebrospinal fluid	Symptoms & signs	0.6	['R51', 'B34.9', 'R29.8', 'H53.1', 'R20.8']	{'Symptoms & signs': 3, 'Infectious & parasitic': 1, 'Eye, ear & mastoid': 1}
726.4 Calcaneal spur; Exostosis NOS	Musculoskel. & connective	0.6	['M25.57', 'Z87.8', 'J30.1', 'M19.97', 'M23.23']	{'Musculoskel. & connective': 3, 'Health status & services': 1, 'Respiratory system': 1}
747.0 Cardiac and circulatory congenital anomalies	Health status & services	0.6	['Z09.8', 'M54.3', 'I67.1', 'Z09.9', 'Z09.0']	{'Health status & services': 3, 'Musculoskel. & connective': 1, 'Circulatory system': 1}
483.0 Acute bronchitis and bronchiolitis	Respiratory system	0.6	['J47', 'R05', 'J43.9', 'J44.1', 'Z13.9']	{'Respiratory system': 3, 'Symptoms & signs': 1, 'Health status & services': 1}
396.0 Abnormal heart sounds	Circulatory system	0.6	['I35.0', 'I34.0', 'M15.9', 'Z96.6', 'I08.0']	{'Circulatory system': 3, 'Musculoskel. & connective': 1, 'Health status & services': 1}
697.0 Sarcoidosis	Symptoms & signs	0.6	['Z86.2', 'R59.0', 'J84.1', 'R91', 'R05']	{'Symptoms & signs': 3, 'Health status & services': 1, 'Respiratory system': 1}
938.2 Chronic dermatitis due to solar radiation	Skin & subcut. tissue	0.6	['L57.0', 'C44.3', 'L82', 'Z85.8', 'L90.5']	{'Skin & subcut. tissue': 3, 'Neoplasms': 1, 'Health status & services': 1}
255.1 Adrenal hyperfunction	Health status & services	0.6	['Z13.8', 'D35.0', 'E87.6', 'Z86.3', 'Z09.0']	{'Health status & services': 3, 'Blood & blood-forming organs': 1, 'Endocrine, nutritional & metabolic': 1}
389.1 Sensorineural hearing loss	Eye, ear & mastoid	0.6	['H91.9', 'Z97.4', 'H93.1', 'H81.0', 'M15.9']	{'Eye, ear & mastoid': 3, 'Health status & services': 1, 'Musculoskel. & connective': 1}
870.6 Open wound of neck	Injury & poisoning	0.6	['S01.8', 'Z91.5', 'W10.0', 'S22.40', 'S00.8']	{'Injury & poisoning': 3, 'Health status & services': 1, 'External causes': 1}
368.5 Color vision deficiencies	Eye, ear & mastoid	0.6	['H52.1', 'H26.8', 'M23.2', 'H33.2', 'C20']	{'Eye, ear & mastoid': 3, 'Musculoskel. & connective': 1, 'Neoplasms': 1}
958.1 Postoperative shock	External causes	0.6	['Y83.6', 'K43.9', 'Y83.8', 'E87.2', 'Y84.8']	{'External causes': 3, 'Digestive system': 1, 'Endocrine, nutritional & metabolic': 1}
686.2 Impetigo	Skin & subcut. tissue	0.6	['I48.0', 'L30.9', 'L40.9', 'L82', 'R21']	{'Skin & subcut. tissue': 3, 'Circulatory system': 1, 'Symptoms & signs': 1}
145.1 Cancer of lip	Health status & services	0.6	['Z53.2', 'C44.3', 'Z85.8', 'L57.0', 'Z30.2']	{'Health status & services': 3, 'Neoplasms': 1, 'Skin & subcut. tissue': 1}
573.7 Abnormal results of function study of liver	Digestive system	0.6	['R94.5', 'R17', 'K80.5', 'K83.8', 'K83.1']	{'Digestive system': 3, 'Symptoms & signs': 2}
519.8 Other diseases of respiratory system, NEC	Respiratory system	0.6	['J22', 'Z87.0', 'J98.8', 'J82', 'B44.1']	{'Respiratory system': 3, 'Health status & services': 1, 'Infectious & parasitic': 1}
587.0 Kidney replaced by transpant	Genitourinary system	0.6	['Z99.2', 'N18.5', 'I12.0', 'N18.0', 'N18.9']	{'Genitourinary system': 3, 'Health status & services': 1, 'Circulatory system': 1}
713.5 Arthropathy associated with neurological disorders	Skin & subcut. tissue	0.6	['L97', 'E10.9', 'L08.9', 'L03.1', 'E11.5']	{'Skin & subcut. tissue': 3, 'Endocrine, nutritional & metabolic': 2}
594.2 Calculus of lower urinary tract	Genitourinary system	0.6	['N20.0', 'N20.1', 'Z46.6', 'N40', 'Z87.4']	{'Genitourinary system': 3, 'Health status & services': 2}
378.2 Nystagmus and other irregular eye movements	Eye, ear & mastoid	0.6	['R42', 'H83.0', 'H53.2', 'H81.1', 'I67.8']	{'Eye, ear & mastoid': 3, 'Symptoms & signs': 1, 'Circulatory system': 1}
218.2 Other benign neoplasm of uterus	Genitourinary system	0.6	['D25.9', 'N80.0', 'D27', 'N84.1', 'N84.0']	{'Genitourinary system': 3, 'Blood & blood-forming organs': 2}
187.1 Malignant neoplasm of unspecified male genital organ	Genitourinary system	0.6	['N47', 'Z85.4', 'N35.9', 'N48.8', 'Z46.6']	{'Genitourinary system': 3, 'Health status & services': 2}
913.0 Toxic effect of venom	Health status & services	0.6	['Z91.0', 'T78.4', 'Z30.2', 'S82.60', 'Z13.8']	{'Health status & services': 3, 'Injury & poisoning': 2}
378.0 Strabismus and other disorders of binocular eye movements	Eye, ear & mastoid	0.6	['H02.4', 'H53.2', 'H02.3', 'G35', 'Z46.6']	{'Eye, ear & mastoid': 3, 'Nervous system': 1, 'Health status & services': 1}
134.1 Intestinal helminthiases	Health status & services	0.6	['K64.0', 'Z12.1', 'Z80.0', 'D12.0', 'Z30.2']	{'Health status & services': 3, 'Digestive system': 1, 'Blood & blood-forming organs': 1}
985.0 Toxic effect of other metals	Health status & services	0.6	['F31.9', 'Z91.5', 'F20.9', 'Z91.1', 'Z60.2']	{'Health status & services': 3, 'Mental & behavioural': 2}
260.2 severe protein-calorie malnutrition	Symptoms & signs	0.6	['R63.0', 'L89.1', 'R00.0', 'I67.8', 'R21']	{'Symptoms & signs': 3, 'Skin & subcut. tissue': 1, 'Circulatory system': 1}
429.1 Heart transplant/surgery	Circulatory system	0.6	['Z09.0', 'I45.1', 'Z95.0', 'I42.0', 'I50.0']	{'Circulatory system': 3, 'Health status & services': 2}
870.2 Open wound of ear	External causes	0.6	['X59.9', 'S01.0', 'S01.8', 'W01.4', 'W19.9']	{'External causes': 3, 'Injury & poisoning': 2}
733.4 Aseptic necrosis of bone	Injury & poisoning	0.6	['S72.00', 'T84.0', 'Z96.6', 'W01.9', 'T84.8']	{'Injury & poisoning': 3, 'Health status & services': 1, 'External causes': 1}
258.0 Iatrogenic endocrine disorders	Health status & services	0.6	['E23.0', 'Z13.8', 'D35.2', 'Z86.0', 'Z92.3']	{'Health status & services': 3, 'Endocrine, nutritional & metabolic': 1, 'Blood & blood-forming organs': 1}
733.2 Cyst of bone	Musculoskel. & connective	0.6	['M54.3', 'Z90.1', 'M51.3', 'M15.9', 'Z53.0']	{'Musculoskel. & connective': 3, 'Health status & services': 2}
871.4 Open wound of toe(s)	External causes	0.6	['W01.0', 'M79.66', 'X59.9', 'W10.0', 'K64.9']	{'External causes': 3, 'Musculoskel. & connective': 1, 'Digestive system': 1}
569.2 Gastrointestinal complications	Health status & services	0.6	['Z98.0', 'Z93.2', 'K56.5', 'Z90.4', 'Y83.6']	{'Health status & services': 3, 'Digestive system': 1, 'External causes': 1}
481.0 Influenza	Respiratory system	0.6	['J96.90', 'J44.0', 'A41.9', 'Z29.0', 'J96.9']	{'Respiratory system': 3, 'Infectious & parasitic': 1, 'Health status & services': 1}
368.1 Amblyopia	Eye, ear & mastoid	0.6	['H50.1', 'H25.1', 'Z96.1', 'H52.1', 'Z83.5']	{'Eye, ear & mastoid': 3, 'Health status & services': 2}
241.2 Nontoxic multinodular goiter	Endocrine, nutritional & metabolic	0.6	['E89.0', 'E04.9', 'C73', 'E04.1', 'Z86.3']	{'Endocrine, nutritional & metabolic': 3, 'Neoplasms': 1, 'Health status & services': 1}
173.0 Neoplasm of uncertain behavior of skin	Musculoskel. & connective	0.6	['L82', 'M67.4', 'L98.9', 'M25.46', 'M25.56']	{'Musculoskel. & connective': 3, 'Skin & subcut. tissue': 2}
614.51 Cervicitis and endocervicitis	Genitourinary system	0.6	['N80.0', 'N88.8', 'N87.0', 'B97.7', 'D06.9']	{'Genitourinary system': 3, 'Infectious & parasitic': 1, 'Blood & blood-forming organs': 1}
613.8 Other specified disorders of breast	Health status & services	0.6	['Z90.1', 'C50.9', 'Z85.3', 'Z42.1', 'D05.9']	{'Health status & services': 3, 'Neoplasms': 1, 'Blood & blood-forming organs': 1}
681.0 Superficial cellulitis and abscess	Skin & subcut. tissue	0.6	['L03.1', 'I89.0', 'L30.9', 'L97', 'B95.6']	{'Skin & subcut. tissue': 3, 'Circulatory system': 1, 'Infectious & parasitic': 1}
586.0 Other disorders of the kidney and ureters	Genitourinary system	0.6	['C64', 'N13.3', 'Z90.5', 'N20.0', 'N20.1']	{'Genitourinary system': 3, 'Neoplasms': 1, 'Health status & services': 1}
259.2 Carcinoid syndrome	Neoplasms	0.6	['C78.7', 'C78.6', 'C77.2', 'Z85.0', 'Z90.4']	{'Neoplasms': 3, 'Health status & services': 2}
473.4 Voice disturbance	Symptoms & signs	0.6	['J38.7', 'J02.9', 'R05', 'R13', 'R04.2']	{'Symptoms & signs': 3, 'Respiratory system': 2}
440.0 Atherosclerosis	Circulatory system	0.6	['I65.2', 'I73.9', 'Z95.8', 'I20.0', 'Z95.1']	{'Circulatory system': 3, 'Health status & services': 2}
394.4 Acute rheumatic heart disease	Circulatory system	0.6	['Z95.2', 'Z95.4', 'I08.0', 'I34.0', 'I08.3']	{'Circulatory system': 3, 'Health status & services': 2}
516.0 Abnormal sputum	Symptoms & signs	0.6	['R05', 'J47', 'R06.0', 'R04.2', 'J44.0']	{'Symptoms & signs': 3, 'Respiratory system': 2}
514.1 Abnormal results of function study of pulmonary system	Symptoms & signs	0.6	['R91', 'R05', 'R04.2', 'Z87.0', 'J30.1']	{'Symptoms & signs': 3, 'Health status & services': 1, 'Respiratory system': 1}
284.2 Constitutional aplastic anemia	Blood & blood-forming organs	0.6	['D69.6', 'D61.9', 'A41.5', 'E83.4', 'D70']	{'Blood & blood-forming organs': 3, 'Infectious & parasitic': 1, 'Endocrine, nutritional & metabolic': 1}
442.0 Other aneurysm	Circulatory system	0.6	['Z95.8', 'I47.1', 'I73.9', 'I71.4', 'D18.0']	{'Circulatory system': 3, 'Health status & services': 1, 'Blood & blood-forming organs': 1}
149.4 Cancer of larynx	Health status & services	0.6	['Z85.2', 'R49.0', 'Z51.0', 'J38.7', 'Z92.3']	{'Health status & services': 3, 'Symptoms & signs': 1, 'Respiratory system': 1}
440.9 Atherosclerosis of aorta	Circulatory system	0.6	['I35.0', 'I73.9', 'I77.1', 'Z95.8', 'Z95.4']	{'Circulatory system': 3, 'Health status & services': 2}
446.5 Giant cell arteritis	Musculoskel. & connective	0.6	['M35.3', 'R51', 'M85.8', 'M81.99', 'Z92.2']	{'Musculoskel. & connective': 3, 'Symptoms & signs': 1, 'Health status & services': 1}
694.2 Other dyschromia	Skin & subcut. tissue	0.6	['L57.0', 'L82', 'D22.5', 'C43.7', 'L98.9']	{'Skin & subcut. tissue': 3, 'Blood & blood-forming organs': 1, 'Neoplasms': 1}
870.8 Open wound of genital organs	External causes	0.6	['X50.9', 'K64.9', 'Y84.8', 'S82.60', 'W19.9']	{'External causes': 3, 'Digestive system': 1, 'Injury & poisoning': 1}
380.0 Disorders of external ear	Skin & subcut. tissue	0.6	['C44.2', 'L82', 'L57.0', 'Z30.2', 'L98.9']	{'Skin & subcut. tissue': 3, 'Neoplasms': 1, 'Health status & services': 1}
175.0 Acquired absence of breast	Health status & services	0.6	['Z42.1', 'Z85.3', 'C50.9', 'C77.3', 'Z40.0']	{'Health status & services': 3, 'Neoplasms': 2}
295.2 Paranoid disorders	Mental & behavioural	0.6	['Z91.1', 'F20.9', 'F20.0', 'F32.9', 'Z91.5']	{'Mental & behavioural': 3, 'Health status & services': 2}
295.1 Schizophrenia	Mental & behavioural	0.6	['Z91.1', 'F31.9', 'Z91.5', 'F29', 'F32.9']	{'Mental & behavioural': 3, 'Health status & services': 2}
277.4 Disorders of bilirubin excretion	Digestive system	0.6	['Z82.4', 'K64.9', 'K76.0', 'K40.9', 'Z47.0']	{'Digestive system': 3, 'Health status & services': 2}
716.8 Palindromic rheumatism	Musculoskel. & connective	0.6	['M06.9', 'M06.90', 'R20.8', 'D17.1', 'M47.86']	{'Musculoskel. & connective': 3, 'Symptoms & signs': 1, 'Blood & blood-forming organs': 1}
690.1 Seborrheic dermatitis	Skin & subcut. tissue	0.6	['L57.0', 'L40.9', 'H00.1', 'L30.9', 'H01.0']	{'Skin & subcut. tissue': 3, 'Eye, ear & mastoid': 2}
38.0 Septicemia	Infectious & parasitic	0.6	['A41.4', 'D70', 'A41.8', 'A41.9', 'Y43.3']	{'Infectious & parasitic': 3, 'Blood & blood-forming organs': 1, 'External causes': 1}
426.9 Cardiac pacemaker/device in situ	Circulatory system	0.6	['Z95.5', 'I20.0', 'Z95.8', 'I25.8', 'I25.2']	{'Circulatory system': 3, 'Health status & services': 2}
411.9 Other acute and subacute forms of ischemic heart disease	Circulatory system	0.6	['I21.4', 'Z50.0', 'Z95.5', 'I20.0', 'I21.9']	{'Circulatory system': 3, 'Health status & services': 2}
756.0 Other congenital musculoskeletal anomalies	Musculoskel. & connective	0.6	['M48.06', 'M48.0', 'H02.4', 'K64.1', 'M51.3']	{'Musculoskel. & connective': 3, 'Eye, ear & mastoid': 1, 'Digestive system': 1}
195.3 Malignant neoplasm of head, face, and neck	Neoplasms	0.6	['C44.3', 'L57.0', 'L82', 'C44.1', 'C77.0']	{'Neoplasms': 3, 'Skin & subcut. tissue': 2}
872.0 Traumatic amputation	Injury & poisoning	0.6	['W23.9', 'S62.60', 'S61.0', 'S61.1', 'W29.9']	{'Injury & poisoning': 3, 'External causes': 2}
530.9 Heartburn	Symptoms & signs	0.6	['R10.1', 'K30', 'R14', 'K21.9', 'R19.8']	{'Symptoms & signs': 3, 'Digestive system': 2}
182.0 Malignant neoplasm of uterus	Health status & services	0.6	['Z85.4', 'Z51.0', 'Z90.7', 'N95.0', 'N73.6']	{'Health status & services': 3, 'Genitourinary system': 2}
568.1 Peritoneal adhesions (postoperative) (postinfection)	Digestive system	0.6	['K66.0', 'N99.4', 'K80.1', 'K80.0', 'Z90.4']	{'Digestive system': 3, 'Genitourinary system': 1, 'Health status & services': 1}
907.0 Injuries to the nervous system	Injury & poisoning	0.6	['S61.0', 'S66.1', 'M48.06', 'W26.0', 'S61.8']	{'Injury & poisoning': 3, 'Musculoskel. & connective': 1, 'External causes': 1}
509.8 Dependence on respirator [Ventilator] or supplemental oxygen	Respiratory system	0.6	['G47.3', 'Z99.8', 'J96.91', 'J44.0', 'J96.9']	{'Respiratory system': 3, 'Nervous system': 1, 'Health status & services': 1}
306.0 Other mental disorder	Health status & services	0.6	['Z86.4', 'Z86.5', 'G21.0', 'Z04.6', 'F54']	{'Health status & services': 3, 'Nervous system': 1, 'Mental & behavioural': 1}
480.11 Pneumococcal pneumonia	Respiratory system	0.6	['J18.1', 'J13', 'A40.3', 'J86.9', 'B95.3']	{'Respiratory system': 3, 'Infectious & parasitic': 2}
627.4 Premenopausal menorrhagia	Genitourinary system	0.6	['D25.9', 'N84.1', 'N84.0', 'D25.0', 'N85.8']	{'Genitourinary system': 3, 'Blood & blood-forming organs': 2}
599.6 Oliguria and anuria	Endocrine, nutritional & metabolic	0.6	['E87.2', 'I95.9', 'E87.7', 'A41.9', 'E87.5']	{'Endocrine, nutritional & metabolic': 3, 'Circulatory system': 1, 'Infectious & parasitic': 1}
952.0 Spinal cord injury without evidence of spinal bone injury	External causes	0.6	['M47.82', 'M48.02', 'Y86', 'W10.0', 'W18.0']	{'External causes': 3, 'Musculoskel. & connective': 2}
252.0 Disorders of parathyroid gland	Endocrine, nutritional & metabolic	0.6	['E83.5', 'E21.0', 'E21.3', 'R14', 'W01.9']	{'Endocrine, nutritional & metabolic': 3, 'Symptoms & signs': 1, 'External causes': 1}
145.5 Cancer of the mouth floor	Health status & services	0.6	['Z47.0', 'Z85.8', 'K13.7', 'C77.0', 'Z50.5']	{'Health status & services': 3, 'Digestive system': 1, 'Neoplasms': 1}
278.4 Abnormal weight gain	Symptoms & signs	0.6	['Z13.8', 'R19.5', 'R53', 'R14', 'X59.9']	{'Symptoms & signs': 3, 'Health status & services': 1, 'External causes': 1}
130.1 Lyme disease	Health status & services	0.6	['Z13.8', 'M67.4', 'Z86.1', 'Z83.7', 'M54.59']	{'Health status & services': 3, 'Musculoskel. & connective': 2}
639.0 Complications following abortion or ectopic and molar pregnancies	Pregnancy & childbirth	0.6	['O04.9', 'O02.1', 'O03.4', 'N93.9', 'T81.2']	{'Pregnancy & childbirth': 3, 'Genitourinary system': 1, 'Injury & poisoning': 1}
756.3 Congenital anomalies of muscle, tendon, fascia, and connective tissue	Musculoskel. & connective	0.6	['M79.7', 'M19.97', 'H02.4', 'M51.3', 'G43.9']	{'Musculoskel. & connective': 3, 'Eye, ear & mastoid': 1, 'Nervous system': 1}
286.5 Hemorrhagic disorder due to intrinsic circulating anticoagulants	Health status & services	0.6	['Y44.2', 'Z92.1', 'Z95.2', 'Z95.4', 'I48']	{'Health status & services': 3, 'External causes': 1, 'Circulatory system': 1}
374.2 Lagophthalmos	Eye, ear & mastoid	0.6	['G51.0', 'H02.4', 'H04.1', 'H02.1', 'Y83.8']	{'Eye, ear & mastoid': 3, 'Nervous system': 1, 'External causes': 1}
335.0 Multiple sclerosis	Health status & services	0.6	['Z99.3', 'R29.8', 'N31.9', 'Z51.2', 'Z96.0']	{'Health status & services': 3, 'Symptoms & signs': 1, 'Genitourinary system': 1}
441.0 Vascular insufficiency of intestine	Digestive system	0.6	['K56.5', 'K56.6', 'K66.0', 'A09.9', 'E87.2']	{'Digestive system': 3, 'Infectious & parasitic': 1, 'Endocrine, nutritional & metabolic': 1}
81.0 Infection/inflammation of internal prosthetic device; implant; and graft	External causes	0.6	['Y84.6', 'B95.6', 'Y83.1', 'Y83.8', 'Z96.0']	{'External causes': 3, 'Infectious & parasitic': 1, 'Health status & services': 1}
783.0 Fever of unknown origin	Symptoms & signs	0.6	['R50.9', 'R50.0', 'R50.1', 'T78.9', 'T88.3']	{'Symptoms & signs': 3, 'Injury & poisoning': 2}
857.0 Mechanical complication of unspecified genitourinary device, implant, and graft	Health status & services	0.6	['Y84.6', 'Z96.0', 'Z46.6', 'N13.3', 'Z93.6']	{'Health status & services': 3, 'External causes': 1, 'Genitourinary system': 1}
289.5 Diseases of spleen	Health status & services	0.6	['Z90.4', 'Z90.8', 'Z85.7', 'D69.6', 'Y83.6']	{'Health status & services': 3, 'Blood & blood-forming organs': 1, 'External causes': 1}
516.1 Hemoptysis	Symptoms & signs	0.6	['R91', 'J47', 'R05', 'J43.9', 'R04.8']	{'Symptoms & signs': 3, 'Respiratory system': 2}
578.1 Hematemesis	Digestive system	0.6	['K92.1', 'K22.1', 'F10.2', 'F10.1', 'K26.9']	{'Digestive system': 3, 'Mental & behavioural': 2}
573.3 Hepatomegaly	Symptoms & signs	0.6	['R18', 'R17', 'R94.5', 'K76.0', 'F10.2']	{'Symptoms & signs': 3, 'Digestive system': 1, 'Mental & behavioural': 1}
364.5 Corneal dystrophy	Health status & services	0.6	['Z94.7', 'Z96.1', 'H25.1', 'H26.9', 'Z83.5']	{'Health status & services': 3, 'Eye, ear & mastoid': 2}
364.2 Corneal edema	Eye, ear & mastoid	0.6	['Z96.1', 'H18.5', 'H40.1', 'H40.2', 'Z83.5']	{'Eye, ear & mastoid': 3, 'Health status & services': 2}
386.1 Meniere's disease	Eye, ear & mastoid	0.6	['H93.1', 'H91.9', 'R42', 'G43.9', 'H83.0']	{'Eye, ear & mastoid': 3, 'Symptoms & signs': 1, 'Nervous system': 1}
506.0 Empyema and pneumothorax	Respiratory system	0.6	['T81.8', 'J43.9', 'J90', 'C34.1', 'J98.4']	{'Respiratory system': 3, 'Injury & poisoning': 1, 'Neoplasms': 1}
212.0 Benign neoplasm of respiratory and intrathoracic organs	Respiratory system	0.6	['J33.9', 'J34.8', 'R91', 'Z86.0', 'J34.2']	{'Respiratory system': 3, 'Symptoms & signs': 1, 'Health status & services': 1}
242.0 Thyrotoxicosis with or without goiter	Endocrine, nutritional & metabolic	0.6	['E05.0', 'Z51.0', 'E03.9', 'E89.0', 'I48.0']	{'Endocrine, nutritional & metabolic': 3, 'Health status & services': 1, 'Circulatory system': 1}
1005.0 Other symptoms	Neoplasms	0.6	['C79.5', 'Z51.5', 'M54.56', 'C78.0', 'C78.7']	{'Neoplasms': 3, 'Health status & services': 1, 'Musculoskel. & connective': 1}
592.2 Urethritis and urethral syndrome	Genitourinary system	0.6	['N35.9', 'N30.9', 'N32.8', 'R35', 'Z46.6']	{'Genitourinary system': 3, 'Symptoms & signs': 1, 'Health status & services': 1}
348.8 Encephalopathy, not elsewhere classified	Digestive system	0.6	['R18', 'K76.6', 'K74.6', 'R41.0', 'K70.3']	{'Digestive system': 3, 'Symptoms & signs': 2}
293.0 Symptoms involving head and neck	Respiratory system	0.6	['G47.3', 'J34.2', 'G47.9', 'J34.3', 'J34.8']	{'Respiratory system': 3, 'Nervous system': 2}
564.9 Personal history of diseases of digestive system	Health status & services	0.6	['Z87.1', 'K91.1', 'Z57.9', 'Q43.9', 'Z09.1']	{'Health status & services': 3, 'Digestive system': 1, 'Congenital malformations': 1}
530.11 GERD	Musculoskel. & connective	0.6	['K21.9', 'M85.67', 'M53.9', 'S52.41', 'M24.83']	{'Musculoskel. & connective': 3, 'Digestive system': 1, 'Injury & poisoning': 1}
593.0 Hematuria	Genitourinary system	0.6	['R31', 'N02.8', 'N02.9', 'N42.1', 'R82.8']	{'Genitourinary system': 3, 'Symptoms & signs': 2}
415.1 Acute pulmonary heart disease	Circulatory system	0.6	['I27.2', 'Z92.1', 'I80.2', 'I26.9', 'J84.1']	{'Circulatory system': 3, 'Health status & services': 1, 'Respiratory system': 1}
258.1 Postablative ovarian failure	Health status & services	0.6	['Z87.3', 'Z48.8', 'G35', 'Z03.8', 'M51.3']	{'Health status & services': 3, 'Nervous system': 1, 'Musculoskel. & connective': 1}
367.8 Hypermetropia	Eye, ear & mastoid	0.6	['H40.2', 'H53.0', 'Z83.5', 'Z96.1', 'H25.1']	{'Eye, ear & mastoid': 3, 'Health status & services': 2}
742.0 Derangement of joint, non-traumatic	Musculoskel. & connective	0.6	['M16.9', 'Z96.6', 'M16.1', 'T84.0', 'M15.9']	{'Musculoskel. & connective': 3, 'Health status & services': 1, 'Injury & poisoning': 1}
371.0 Inflammation of the eye	Eye, ear & mastoid	0.6	['Z53.0', 'Z96.1', 'H26.9', 'H40.1', 'H40.9']	{'Eye, ear & mastoid': 3, 'Health status & services': 2}
313.2 Tics and stuttering	Symptoms & signs	0.6	['R47.8', 'K64.0', 'R49.0', 'R29.8', 'G45.9']	{'Symptoms & signs': 3, 'Digestive system': 1, 'Nervous system': 1}
564.1 Irritable Bowel Syndrome	Musculoskel. & connective	0.6	['K58.9', 'K58.0', 'M79.7', 'M79.79', 'M79.09']	{'Musculoskel. & connective': 3, 'Digestive system': 2}
571.51 Cirrhosis of liver without mention of alcohol	Digestive system	0.6	['K76.6', 'I85.9', 'K75.8', 'I98.2', 'K70.3']	{'Digestive system': 3, 'Circulatory system': 2}
602.0 Other disorders of prostate	Genitourinary system	0.6	['N41.1', 'N40', 'Z46.6', 'C61', 'N32.0']	{'Genitourinary system': 3, 'Health status & services': 1, 'Neoplasms': 1}
526.5 Inflammatory conditions of jaw	Digestive system	0.6	['Y84.2', 'K01.1', 'K02.9', 'K04.7', 'Z92.6']	{'Digestive system': 3, 'External causes': 1, 'Health status & services': 1}
626.8 Infertility, female	Genitourinary system	0.6	['N73.6', 'N80.1', 'D25.9', 'O02.1', 'N83.2']	{'Genitourinary system': 3, 'Blood & blood-forming organs': 1, 'Pregnancy & childbirth': 1}
650.0 Normal delivery	Pregnancy & childbirth	0.6	['Z37.0', 'Z34.8', 'O70.0', 'O26.8', 'O20.0']	{'Pregnancy & childbirth': 3, 'Health status & services': 2}
701.2 Scar conditions and fibrosis of skin	Health status & services	0.6	['Z85.8', 'C43.5', 'C43.7', 'Z90.1', 'Z42.1']	{'Health status & services': 3, 'Neoplasms': 2}
71.1 HIV infection, symptomatic	Digestive system	0.6	['K52.9', 'G62.9', 'Z86.1', 'K61.0', 'K02.9']	{'Digestive system': 3, 'Nervous system': 1, 'Health status & services': 1}
802.0 Fracture of pelvis	External causes	0.6	['X59.9', 'S72.00', 'S32.50', 'W10.0', 'W19.9']	{'External causes': 3, 'Injury & poisoning': 2}
112.3 Candidiasis of skin and nails	Skin & subcut. tissue	0.6	['L89.1', 'L97', 'B37.0', 'L08.9', 'I67.9']	{'Skin & subcut. tissue': 3, 'Infectious & parasitic': 1, 'Circulatory system': 1}
295.3 Psychosis	Mental & behavioural	0.6	['F31.9', 'Z91.1', 'F20.9', 'Z91.5', 'F32.9']	{'Mental & behavioural': 3, 'Health status & services': 2}
381.2 Eustachian tube disorders	Respiratory system	0.6	['H65.3', 'J34.2', 'J34.8', 'H93.1', 'J31.0']	{'Respiratory system': 3, 'Eye, ear & mastoid': 2}
204.2 Myeloid leukemia	Blood & blood-forming organs	0.6	['Z85.6', 'D70', 'D46.9', 'Z94.8', 'D69.6']	{'Blood & blood-forming organs': 3, 'Health status & services': 2}
742.2 Pathological, developmental or recurrent dislocation	Musculoskel. & connective	0.6	['T84.8', 'Z30.2', 'M25.76', 'M17.9', 'M17.1']	{'Musculoskel. & connective': 3, 'Injury & poisoning': 1, 'Health status & services': 1}
571.81 Portal hypertension	Digestive system	0.6	['I85.9', 'K74.6', 'K70.3', 'I98.2', 'K31.8']	{'Digestive system': 3, 'Circulatory system': 2}
550.0 Abdominal hernia	Digestive system	0.6	['K42.9', 'K66.0', 'Z98.0', 'K56.5', 'Z90.4']	{'Digestive system': 3, 'Health status & services': 2}
550.5 Ventral hernia	Digestive system	0.6	['K42.9', 'K43.2', 'K66.0', 'Z98.0', 'Z90.4']	{'Digestive system': 3, 'Health status & services': 2}
184.11 Malignant neoplasm of ovary	Health status & services	0.6	['C78.6', 'R18', 'Z85.4', 'Z90.7', 'Z51.1']	{'Health status & services': 3, 'Neoplasms': 1, 'Symptoms & signs': 1}
364.1 Corneal opacity	Eye, ear & mastoid	0.6	['H04.1', 'Z96.1', 'H25.1', 'H26.8', 'Z83.5']	{'Eye, ear & mastoid': 3, 'Health status & services': 2}
965.0 Poisoning by analgesics, antipyretics, and antirheumatics	Injury & poisoning	0.6	['Z88.6', 'T39.1', 'T39.3', 'T39.8', 'X60.9']	{'Injury & poisoning': 3, 'Health status & services': 1, 'External causes': 1}
1006.0 Crushing injury	External causes	0.6	['W23.9', 'S62.60', 'X59.9', 'W23.0', 'S61.0']	{'External causes': 3, 'Injury & poisoning': 2}
170.1 Bone cancer	Health status & services	0.6	['Z85.8', 'C79.5', 'Z51.0', 'C78.0', 'Z92.3']	{'Health status & services': 3, 'Neoplasms': 2}
732.1 Juvenile osteochondrosis	Musculoskel. & connective	0.6	['M19.97', 'M20.2', 'M23.22', 'Z87.3', 'Z96.6']	{'Musculoskel. & connective': 3, 'Health status & services': 2}
411.1 Unstable angina (intermediate coronary syndrome)	Circulatory system	0.6	['I20.0', 'Z95.5', 'I25.8', 'Z95.1', 'I25.1']	{'Circulatory system': 3, 'Health status & services': 2}
458.9 Hypotension NOS	Circulatory system	0.6	['I95.9', 'I95.0', 'I95.8', 'E87.2', 'R57.2']	{'Circulatory system': 3, 'Endocrine, nutritional & metabolic': 1, 'Symptoms & signs': 1}
689.0 Disorder of skin and subcutaneous tissue NOS	Skin & subcut. tissue	0.6	['L98.9', 'Z87.2', 'L98.8', 'L94.2', 'C44.7']	{'Skin & subcut. tissue': 3, 'Health status & services': 1, 'Neoplasms': 1}
535.8 Other specified gastritis	Digestive system	0.6	['K29.6', 'K29.5', 'K29.3', 'B98.0', 'Z48.9']	{'Digestive system': 3, 'Infectious & parasitic': 1, 'Health status & services': 1}
531.5 Gastrojejunal ulcer	Health status & services	0.6	['Z98.0', 'K50.9', 'Z90.4', 'Z09.0', 'K26.9']	{'Health status & services': 3, 'Digestive system': 2}
300.3 Obsessive-compulsive disorders	Mental & behavioural	0.6	['F32.9', 'Z91.5', 'F41.9', 'F41.2', 'S52.50']	{'Mental & behavioural': 3, 'Health status & services': 1, 'Injury & poisoning': 1}
613.7 Other signs and symptoms in breast	Blood & blood-forming organs	0.6	['D24', 'Z80.3', 'Z90.1', 'D05.9', 'D05.1']	{'Blood & blood-forming organs': 3, 'Health status & services': 2}
441.1 Acute vascular insufficiency of intestine	Digestive system	0.6	['K56.5', 'K56.2', 'Z90.4', 'E87.2', 'K56.6']	{'Digestive system': 3, 'Health status & services': 1, 'Endocrine, nutritional & metabolic': 1}
585.2 Renal failure NOS	Genitourinary system	0.6	['N13.3', 'I12.0', 'N18.9', 'E87.5', 'N18.3']	{'Genitourinary system': 3, 'Circulatory system': 1, 'Endocrine, nutritional & metabolic': 1}
573.9 Abnormal serum enzyme levels	Symptoms & signs	0.6	['R29.6', 'R94.5', 'K80.5', 'R54', 'Z03.4']	{'Symptoms & signs': 3, 'Digestive system': 1, 'Health status & services': 1}
626.13 Irregular menstrual cycle	Genitourinary system	0.6	['N84.0', 'Z30.1', 'N84.1', 'N92.0', 'Z30.5']	{'Genitourinary system': 3, 'Health status & services': 2}
350.1 Abnormal involuntary movements	Symptoms & signs	0.6	['G25.0', 'R20.2', 'G20', 'R29.8', 'R29.6']	{'Symptoms & signs': 3, 'Nervous system': 2}
572.0 Ascites (non malignant)	Digestive system	0.6	['C78.6', 'C56', 'K70.3', 'K76.6', 'K74.6']	{'Digestive system': 3, 'Neoplasms': 2}
782.3 Edema	Symptoms & signs	0.6	['R60.1', 'R60.0', 'R60.9', 'M79.86', 'E87.7']	{'Symptoms & signs': 3, 'Musculoskel. & connective': 1, 'Endocrine, nutritional & metabolic': 1}
426.2 Atrioventricular [AV] block	Circulatory system	0.6	['Z95.0', 'I44.2', 'Z45.0', 'I44.1', 'I44.0']	{'Circulatory system': 3, 'Health status & services': 2}
427.6 Premature beats	Circulatory system	0.6	['R00.2', 'I47.2', 'I47.1', 'I48.0', 'R00.1']	{'Circulatory system': 3, 'Symptoms & signs': 2}
401.22 Hypertensive chronic kidney disease	Genitourinary system	0.6	['Z99.2', 'Z94.0', 'N18.5', 'N18.9', 'N18.4']	{'Genitourinary system': 3, 'Health status & services': 2}
244.2 Acquired hypothyroidism	Endocrine, nutritional & metabolic	0.6	['E03.9', 'E05.9', 'E89.0', 'I48.0', 'N18.3']	{'Endocrine, nutritional & metabolic': 3, 'Circulatory system': 1, 'Genitourinary system': 1}
703.1 Ingrowing nail	Musculoskel. & connective	0.6	['M23.23', 'Z30.2', 'L03.0', 'M19.97', 'M15.9']	{'Musculoskel. & connective': 3, 'Health status & services': 1, 'Skin & subcut. tissue': 1}
971.0 Poisoning by drugs primarily affecting the autonomic nervous system	Injury & poisoning	0.6	['T43.2', 'Z91.5', 'F32.9', 'T39.1', 'T42.4']	{'Injury & poisoning': 3, 'Health status & services': 1, 'Mental & behavioural': 1}
441.2 Chronic vascular insufficiency of intestine	Digestive system	0.6	['K56.5', 'K56.6', 'I73.9', 'Z95.8', 'K55.0']	{'Digestive system': 3, 'Circulatory system': 1, 'Health status & services': 1}
427.5 Arrhythmia (cardiac) NOS	Circulatory system	0.6	['Z95.0', 'I47.1', 'I48.0', 'I48.9', 'R00.2']	{'Circulatory system': 3, 'Health status & services': 1, 'Symptoms & signs': 1}
433.8 Late effects of cerebrovascular disease	Circulatory system	0.6	['G81.9', 'I63.9', 'R47.0', 'I69.1', 'I64']	{'Circulatory system': 3, 'Nervous system': 1, 'Symptoms & signs': 1}
575.1 Cholangitis	Digestive system	0.6	['K83.1', 'R17', 'K83.8', 'Z96.8', 'K80.5']	{'Digestive system': 3, 'Symptoms & signs': 1, 'Health status & services': 1}
550.2 Diaphragmatic hernia	Digestive system	0.6	['K44.9', 'K44.0', 'K44.1', 'Q45.8', 'Q40.8']	{'Digestive system': 3, 'Congenital malformations': 2}
520.1 Hereditary disturbances in tooth structure	Digestive system	0.6	['K02.9', 'K01.1', 'K08.8', 'S52.50', 'W01.9']	{'Digestive system': 3, 'Injury & poisoning': 1, 'External causes': 1}
819.0 Skull and face fracture and other intercranial injury	External causes	0.6	['Y86', 'X59.9', 'J34.2', 'S01.8', 'W19.9']	{'External causes': 3, 'Respiratory system': 1, 'Injury & poisoning': 1}
292.1 Aphasia/speech disturbance	Symptoms & signs	0.6	['R48.0', 'Z50.5', 'R48.2', 'G81.9', 'R29.8']	{'Symptoms & signs': 3, 'Health status & services': 1, 'Nervous system': 1}
292.4 Altered mental status	Symptoms & signs	0.6	['R41.0', 'R41.3', 'R45.1', 'F03', 'F05.9']	{'Symptoms & signs': 3, 'Mental & behavioural': 2}
341.0 Other demyelinating diseases of central nervous system	Symptoms & signs	0.6	['G35', 'R20.8', 'R20.2', 'G40.9', 'R29.8']	{'Symptoms & signs': 3, 'Nervous system': 2}
345.1 Epilepsy	Nervous system	0.6	['G40.9', 'R56.8', 'G81.9', 'J69.0', 'G40.6']	{'Nervous system': 3, 'Symptoms & signs': 1, 'Respiratory system': 1}
215.0 Other benign neoplasm of connective and other soft tissue	Skin & subcut. tissue	0.6	['M67.4', 'L82', 'L90.5', 'L98.9', 'D22.3']	{'Skin & subcut. tissue': 3, 'Musculoskel. & connective': 1, 'Blood & blood-forming organs': 1}
446.6 Polyarteritis nodosa	Musculoskel. & connective	0.6	['M72.0', 'M19.94', 'N19', 'J47', 'M25.57']	{'Musculoskel. & connective': 3, 'Genitourinary system': 1, 'Respiratory system': 1}
31.0 Diseases due to other mycobacteria	Respiratory system	0.6	['J47', 'J43.9', 'R91', 'Z86.1', 'J84.1']	{'Respiratory system': 3, 'Symptoms & signs': 1, 'Health status & services': 1}
290.3 Other persistent mental disorders due to conditions classified elsewhere	Mental & behavioural	0.6	['F10.1', 'Z91.1', 'F10.2', 'F10.0', 'Z91.5']	{'Mental & behavioural': 3, 'Health status & services': 2}
190.0 Cancer of eye	Health status & services	0.6	['Z85.8', 'Z29.0', 'C78.7', 'Z51.0', 'C44.1']	{'Health status & services': 3, 'Neoplasms': 2}
320.0 Meningitis	Health status & services	0.6	['Z86.1', 'R51', 'Z86.6', 'Z30.2', 'Y83.8']	{'Health status & services': 3, 'Symptoms & signs': 1, 'External causes': 1}
193.0 Thyroid cancer	Endocrine, nutritional & metabolic	0.6	['Z51.0', 'E89.0', 'E04.2', 'E04.1', 'Z85.8']	{'Endocrine, nutritional & metabolic': 3, 'Health status & services': 2}
377.1 Optic atrophy	Eye, ear & mastoid	0.6	['H52.1', 'H40.1', 'G35', 'Z83.5', 'H43.8']	{'Eye, ear & mastoid': 3, 'Nervous system': 1, 'Health status & services': 1}
591.0 Urinary tract infection	Special purposes	0.6	['N39.0', 'U83.2', 'U80.8', 'N99.5', 'U89.8']	{'Special purposes': 3, 'Genitourinary system': 2}
599.9 Other abnormality of urination	Genitourinary system	0.6	['R35', 'N32.0', 'N35.9', 'R39.8', 'N32.8']	{'Genitourinary system': 3, 'Symptoms & signs': 2}
738.0 Other acquired musculoskeletal deformity	Respiratory system	0.6	['J34.2', 'J34.8', 'Y86', 'J34.3', 'C85.9']	{'Respiratory system': 3, 'External causes': 1, 'Neoplasms': 1}
772.0 Symptoms of the muscles	Symptoms & signs	0.6	['R29.6', 'W19.0', 'E87.2', 'R29.8', 'R26.8']	{'Symptoms & signs': 3, 'External causes': 1, 'Endocrine, nutritional & metabolic': 1}
379.0 Other disorders of eye	Eye, ear & mastoid	0.6	['H26.8', 'Z96.1', 'H25.1', 'H52.1', 'Z86.6']	{'Eye, ear & mastoid': 3, 'Health status & services': 2}
478.0 Throat pain	Health status & services	0.6	['R49.0', 'Z03.4', 'Z80.0', 'Z82.4', 'K13.7']	{'Health status & services': 3, 'Symptoms & signs': 1, 'Digestive system': 1}
709.2 Sicca syndrome	Musculoskel. & connective	0.6	['I73.0', 'M06.9', 'H04.1', 'M06.99', 'M06.90']	{'Musculoskel. & connective': 3, 'Circulatory system': 1, 'Eye, ear & mastoid': 1}
395.2 Nonrheumatic aortic valve disorders	Circulatory system	0.6	['I35.0', 'Z95.2', 'Z95.4', 'I35.1', 'I51.7']	{'Circulatory system': 3, 'Health status & services': 2}
394.3 Aortic valve disease	Health status & services	0.6	['I35.0', 'Z95.2', 'Z95.4', 'I71.2', 'Z95.3']	{'Health status & services': 3, 'Circulatory system': 2}
442.11 Abdominal aortic aneurysm	Circulatory system	0.6	['Z95.8', 'I71.9', 'I73.9', 'Y83.2', 'I72.3']	{'Circulatory system': 3, 'Health status & services': 1, 'External causes': 1}
480.1 Bacterial pneumonia	Respiratory system	0.6	['U82.0', 'Y95', 'J47', 'J96.90', 'J96.9']	{'Respiratory system': 3, 'Special purposes': 1, 'External causes': 1}
276.6 Fluid overload	Circulatory system	0.6	['I50.0', 'I27.2', 'I50.9', 'Y95', 'E87.5']	{'Circulatory system': 3, 'External causes': 1, 'Endocrine, nutritional & metabolic': 1}
284.0 Aplastic anemia	Blood & blood-forming organs	0.6	['D70', 'D69.6', 'D46.9', 'Y43.3', 'A41.9']	{'Blood & blood-forming organs': 3, 'External causes': 1, 'Infectious & parasitic': 1}
701.0 Other hypertrophic and atrophic conditions of skin	Skin & subcut. tissue	0.6	['L57.0', 'L82', 'D22.3', 'L90.5', 'C44.6']	{'Skin & subcut. tissue': 3, 'Blood & blood-forming organs': 1, 'Neoplasms': 1}
701.6 Acquired acanthosis nigricans	Skin & subcut. tissue	0.6	['L85.9', 'L57.0', 'L82', 'C44.6', 'C44.5']	{'Skin & subcut. tissue': 3, 'Neoplasms': 2}
513.4 Hyperventilation	Symptoms & signs	0.6	['F41.0', 'F41.9', 'R20.2', 'R07.3', 'R00.2']	{'Symptoms & signs': 3, 'Mental & behavioural': 2}
242.3 Exophthalmos	Endocrine, nutritional & metabolic	0.6	['E05.0', 'E05.9', 'H02.4', 'E89.0', 'H53.2']	{'Endocrine, nutritional & metabolic': 3, 'Eye, ear & mastoid': 2}
187.2 Malignant neoplasm of testis	Health status & services	0.6	['Z85.4', 'Z51.1', 'Z90.7', 'N50.8', 'R59.0']	{'Health status & services': 3, 'Genitourinary system': 1, 'Symptoms & signs': 1}
252.1 Hyperparathyroidism	Endocrine, nutritional & metabolic	0.6	['D35.1', 'E83.5', 'E89.2', 'E55.9', 'M81.9']	{'Endocrine, nutritional & metabolic': 3, 'Blood & blood-forming organs': 1, 'Musculoskel. & connective': 1}
979.0 Adverse drug events and drug allergies	External causes	0.6	['X64.9', 'Z91.5', 'X44.9', 'X60.9', 'T39.1']	{'External causes': 3, 'Health status & services': 1, 'Injury & poisoning': 1}
589.0 Abnormal results of function study of kidney	Genitourinary system	0.6	['N18.9', 'N18.3', 'E87.5', 'N13.3', 'I12.0']	{'Genitourinary system': 3, 'Endocrine, nutritional & metabolic': 1, 'Circulatory system': 1}
529.0 Diseases and other conditions of the tongue	Digestive system	0.6	['K13.7', 'K13.0', 'K13.2', 'Z53.8', 'Z13.0']	{'Digestive system': 3, 'Health status & services': 2}
969.0 Poisoning by psychotropic agents	External causes	0.6	['X61.9', 'X61.0', 'T51.0', 'T39.1', 'X60.9']	{'External causes': 3, 'Injury & poisoning': 2}
433.21 Cerebral artery occlusion, with cerebral infarction	Circulatory system	0.6	['I63.0', 'G81.9', 'Z50.5', 'I65.2', 'I63.6']	{'Circulatory system': 3, 'Nervous system': 1, 'Health status & services': 1}
427.42 Cardiac arrest	Circulatory system	0.6	['I49.0', 'G93.1', 'I21.0', 'I47.2', 'E87.2']	{'Circulatory system': 3, 'Nervous system': 1, 'Endocrine, nutritional & metabolic': 1}
426.24 Atrioventricular block, complete	Circulatory system	0.6	['Z95.0', 'Z45.0', 'I44.1', 'I44.7', 'I45.1']	{'Circulatory system': 3, 'Health status & services': 2}
1010.0 Other tests	Symptoms & signs	0.6	['Z51.1', 'R90.8', 'Z01.5', 'R87.7', 'R84.5']	{'Symptoms & signs': 3, 'Health status & services': 2}
596.1 Bladder neck obstruction	Genitourinary system	0.6	['Z46.6', 'N32.8', 'N40', 'N35.9', 'R39.8']	{'Genitourinary system': 3, 'Health status & services': 1, 'Symptoms & signs': 1}
809.0 Fracture of unspecified bones	Injury & poisoning	0.6	['W19.9', 'S72.00', 'S82.80', 'S82.10', 'Z47.0']	{'Injury & poisoning': 3, 'External causes': 1, 'Health status & services': 1}
194.0 Cancer of other endocrine glands	Neoplasms	0.6	['C79.5', 'C78.7', 'Z13.8', 'Z51.0', 'C78.0']	{'Neoplasms': 3, 'Health status & services': 2}
634.3 Ectopic pregnancy	Genitourinary system	0.6	['N97.9', 'N73.6', 'Z87.5', 'Z30.2', 'N93.9']	{'Genitourinary system': 3, 'Health status & services': 2}
300.4 Dysthymic disorder	Mental & behavioural	0.6	['Z91.5', 'F32.9', 'F10.0', 'F10.1', 'D24']	{'Mental & behavioural': 3, 'Health status & services': 1, 'Blood & blood-forming organs': 1}
556.1 Ulceration of intestine	Digestive system	0.6	['K50.9', 'Z98.0', 'A09.9', 'K50.0', 'K51.9']	{'Digestive system': 3, 'Health status & services': 1, 'Infectious & parasitic': 1}
159.0 Malignant neoplasm of other and ill-defined sites within the digestive organs and peritoneum	Neoplasms	0.6	['Z85.0', 'Z08.0', 'C20', 'C26.9', 'C18.7']	{'Neoplasms': 3, 'Health status & services': 2}
165.0 Cancer within the respiratory system	Neoplasms	0.6	['Z90.2', 'C34.1', 'C34.9', 'C34.3', 'R91']	{'Neoplasms': 3, 'Health status & services': 1, 'Symptoms & signs': 1}
277.0 Other disorders of metabolism	Endocrine, nutritional & metabolic	0.6	['E86', 'R54', 'E83.4', 'A41.9', 'E87.6']	{'Endocrine, nutritional & metabolic': 3, 'Symptoms & signs': 1, 'Infectious & parasitic': 1}
367.1 Myopia	Eye, ear & mastoid	0.6	['H33.0', 'H43.8', 'H52.3', 'Z83.5', 'Z96.1']	{'Eye, ear & mastoid': 3, 'Health status & services': 2}
717.0 Polymyalgia Rheumatica	Musculoskel. & connective	0.6	['M31.6', 'M79.7', 'M06.9', 'Z96.6', 'N18.3']	{'Musculoskel. & connective': 3, 'Health status & services': 1, 'Genitourinary system': 1}
509.2 Respiratory insufficiency	Respiratory system	0.6	['E87.2', 'J44.0', 'J44.1', 'Y95', 'J18.1']	{'Respiratory system': 3, 'Endocrine, nutritional & metabolic': 1, 'External causes': 1}
420.3 Endocarditis	Circulatory system	0.6	['Z95.4', 'Z95.2', 'I34.0', 'I35.1', 'I35.0']	{'Circulatory system': 3, 'Health status & services': 2}
276.13 Hyperpotassemia	Genitourinary system	0.6	['E87.2', 'N18.4', 'N17.9', 'N18.9', 'E16.2']	{'Genitourinary system': 3, 'Endocrine, nutritional & metabolic': 2}
791.0 Gangrene	Skin & subcut. tissue	0.6	['L97', 'L08.9', 'E11.5', 'I73.9', 'L03.1']	{'Skin & subcut. tissue': 3, 'Endocrine, nutritional & metabolic': 1, 'Circulatory system': 1}
395.6 Heart valve replaced	Circulatory system	0.6	['I35.0', 'I35.2', 'I35.1', 'Z95.4', 'Z95.2']	{'Circulatory system': 3, 'Health status & services': 2}
611.3 Lump or mass in breast	Health status & services	0.6	['Z80.3', 'C50.9', 'Z85.3', 'D24', 'Z90.1']	{'Health status & services': 3, 'Neoplasms': 1, 'Blood & blood-forming organs': 1}
480.3 Pneumonia due to fungus (mycoses)	Respiratory system	0.6	['D70', 'J96.90', 'A41.9', 'J84.1', 'J47']	{'Respiratory system': 3, 'Blood & blood-forming organs': 1, 'Infectious & parasitic': 1}
368.3 Anisometropia	Eye, ear & mastoid	0.6	['H52.1', 'Z96.1', 'H26.4', 'H25.1', 'Z83.5']	{'Eye, ear & mastoid': 3, 'Health status & services': 2}
758.1 Chromosomal anomalies	Health status & services	0.6	['Z40.0', 'Z90.1', 'D69.6', 'Z80.3', 'E83.1']	{'Health status & services': 3, 'Blood & blood-forming organs': 1, 'Endocrine, nutritional & metabolic': 1}
758.0 Chromosomal anomalies and genetic disorders	Circulatory system	0.6	['I35.1', 'Z95.4', 'Z95.2', 'I34.0', 'I71.2']	{'Circulatory system': 3, 'Health status & services': 2}
426.91 Cardiac pacemaker in situ	Circulatory system	0.6	['Z45.0', 'I49.5', 'Z95.0', 'I44.2', 'I44.1']	{'Circulatory system': 3, 'Health status & services': 2}
199.0 Neoplasm of uncertain behavior	Neoplasms	0.6	['C64', 'Z90.5', 'C79.5', 'C78.0', 'Z86.0']	{'Neoplasms': 3, 'Health status & services': 2}
386.9 Dizziness and giddiness (Light-headedness and vertigo)	Eye, ear & mastoid	0.6	['R42', 'H55', 'R00.2', 'H53.8', 'H83.0']	{'Eye, ear & mastoid': 3, 'Symptoms & signs': 2}
751.2 Congenital anomalies of urinary system	Genitourinary system	0.6	['Z94.0', 'N20.0', 'Z90.5', 'N28.1', 'N18.5']	{'Genitourinary system': 3, 'Health status & services': 2}
189.0 Cancer of urinary organs (incl. kidney and bladder)	Neoplasms	0.6	['C67.9', 'Z08.9', 'C64', 'C67.2', 'Z08.7']	{'Neoplasms': 3, 'Health status & services': 2}
509.1 Respiratory failure	Respiratory system	0.6	['J44.0', 'E87.2', 'J44.1', 'Y95', 'J43.9']	{'Respiratory system': 3, 'Endocrine, nutritional & metabolic': 1, 'External causes': 1}
296.1 Bipolar	Mental & behavioural	0.6	['F33.9', 'Z91.5', 'Z91.1', 'F20.9', 'F32.9']	{'Mental & behavioural': 3, 'Health status & services': 2}
201.0 Hodgkin's disease	Health status & services	0.6	['Z85.7', 'C85.9', 'Z51.1', 'R59.0', 'Z92.6']	{'Health status & services': 3, 'Neoplasms': 1, 'Symptoms & signs': 1}
170.2 Cancer of connective tissue	Neoplasms	0.6	['Z85.8', 'C78.0', 'C79.8', 'C79.5', 'Z51.5']	{'Neoplasms': 3, 'Health status & services': 2}
601.12 Chronic prostatitis	Genitourinary system	0.6	['N41.0', 'N40', 'R79.8', 'N41.9', 'Z46.6']	{'Genitourinary system': 3, 'Symptoms & signs': 1, 'Health status & services': 1}
459.0 Other disorders of circulatory system	Neoplasms	0.6	['C34.9', 'C34.1', 'Z51.5', 'C79.5', 'T82.8']	{'Neoplasms': 3, 'Health status & services': 1, 'Injury & poisoning': 1}
278.1 Obesity	Endocrine, nutritional & metabolic	0.6	['E66.8', 'E66.9', 'E66.0', 'M85.67', 'M79.27']	{'Endocrine, nutritional & metabolic': 3, 'Musculoskel. & connective': 2}
189.21 Malignant neoplasm of bladder	Neoplasms	0.6	['Z85.5', 'C67.4', 'D41.4', 'C67.1', 'C67.3']	{'Neoplasms': 3, 'Health status & services': 1, 'Blood & blood-forming organs': 1}
695.7 Prurigo and Lichen	Skin & subcut. tissue	0.6	['K13.7', 'L57.0', 'L40.9', 'K14.8', 'L30.9']	{'Skin & subcut. tissue': 3, 'Digestive system': 2}
805.0 Fracture of vertebral column without mention of spinal cord injury	External causes	0.6	['W10.0', 'W11.0', 'S22.00', 'S32.00', 'Y86']	{'External causes': 3, 'Injury & poisoning': 2}
333.0 Extrapyramidal disease and abnormal movement disorders	Nervous system	0.6	['G47.3', 'G20', 'F32.9', 'M15.9', 'G47.9']	{'Nervous system': 3, 'Mental & behavioural': 1, 'Musculoskel. & connective': 1}
303.3 Psychogenic disorder	Digestive system	0.6	['R13', 'K21.9', 'K64.9', 'R12', 'K13.7']	{'Digestive system': 3, 'Symptoms & signs': 2}
214.1 Lipoma of skin and subcutaneous tissue	Blood & blood-forming organs	0.6	['D17.1', 'D17.2', 'D17.0', 'Z30.2', 'L72.1']	{'Blood & blood-forming organs': 3, 'Health status & services': 1, 'Skin & subcut. tissue': 1}
598.9 Other nonspecific findings on examination of urine	Health status & services	0.6	['Z53.0', 'Z87.4', 'R31', 'Z46.6', 'R39.8']	{'Health status & services': 3, 'Symptoms & signs': 2}
155.1 Malignant neoplasm of liver, primary	Digestive system	0.6	['K74.6', 'K76.9', 'R18', 'K76.6', 'Z51.5']	{'Digestive system': 3, 'Symptoms & signs': 1, 'Health status & services': 1}
214.0 Lipoma	Blood & blood-forming organs	0.6	['K40.9', 'K40.2', 'D17.1', 'D17.2', 'D17.7']	{'Blood & blood-forming organs': 3, 'Digestive system': 2}
474.1 Acute tonsillitis	Respiratory system	0.6	['J36', 'J35.0', 'Z30.2', 'J02.9', 'R06.5']	{'Respiratory system': 3, 'Health status & services': 1, 'Symptoms & signs': 1}
555.1 Regional enteritis	Digestive system	0.6	['K51.9', 'K63.3', 'Z98.0', 'K56.6', 'Z93.2']	{'Digestive system': 3, 'Health status & services': 2}
360.2 Progressive myopia	Eye, ear & mastoid	0.6	['H52.1', 'H33.0', 'H43.8', 'Z83.5', 'Z96.1']	{'Eye, ear & mastoid': 3, 'Health status & services': 2}
159.2 Malignant neoplasm of small intestine, including duodenum	Neoplasms	0.6	['C78.7', 'C77.2', 'C78.6', 'Z85.0', 'K56.6']	{'Neoplasms': 3, 'Health status & services': 1, 'Digestive system': 1}
520.0 Disorders of tooth development	Digestive system	0.6	['K02.9', 'Z12.1', 'U07.3', 'K04.7', 'K01.1']	{'Digestive system': 3, 'Health status & services': 1, 'Special purposes': 1}
189.4 Malignant neoplasm of other urinary organs	Health status & services	0.6	['Z85.5', 'Z90.5', 'N13.3', 'Z08.0', 'C67.9']	{'Health status & services': 3, 'Genitourinary system': 1, 'Neoplasms': 1}
348.0 Other conditions of brain	Circulatory system	0.6	['I46.0', 'J69.0', 'I49.0', 'I46.9', 'Z51.8']	{'Circulatory system': 3, 'Respiratory system': 1, 'Health status & services': 1}
803.3 Fracture of clavicle or scapula	External causes	0.6	['V18.0', 'Z47.0', 'S09.9', 'X59.9', 'V18.4']	{'External causes': 3, 'Health status & services': 1, 'Injury & poisoning': 1}
807.0 Fracture of ribs	External causes	0.6	['V43.5', 'X59.9', 'S01.0', 'S22.30', 'W19.9']	{'External causes': 3, 'Injury & poisoning': 2}
364.9 Cornea replaced by transplant	Health status & services	0.6	['H18.5', 'Z48.0', 'Y83.2', 'Z96.1', 'Z86.6']	{'Health status & services': 3, 'Eye, ear & mastoid': 1, 'External causes': 1}
525.2 Atrophy of edentulous alveolar ridge	Digestive system	0.6	['K08.8', 'M13.99', 'K22.2', 'K02.9', 'L82']	{'Digestive system': 3, 'Musculoskel. & connective': 1, 'Skin & subcut. tissue': 1}
282.5 Sickle cell anemia	Health status & services	0.6	['D25.9', 'Z12.1', 'Z30.2', 'Z13.6', 'N92.0']	{'Health status & services': 3, 'Blood & blood-forming organs': 1, 'Genitourinary system': 1}
962.0 Poisoning by hormones and synthetic substitutes	Endocrine, nutritional & metabolic	0.6	['E10.9', 'E16.2', 'Z91.5', 'E05.9', 'F32.9']	{'Endocrine, nutritional & metabolic': 3, 'Health status & services': 1, 'Mental & behavioural': 1}
271.3 Intestinal disaccharidase deficiencies and disaccharide malabsorption	Health status & services	0.6	['Z91.0', 'K90.0', 'K58.9', 'Z88.8', 'Z88.5']	{'Health status & services': 3, 'Digestive system': 2}
938.0 Dermatitis due to solar radiation	Skin & subcut. tissue	0.6	['L57.0', 'L08.9', 'Y84.2', 'C44.6', 'L30.9']	{'Skin & subcut. tissue': 3, 'External causes': 1, 'Neoplasms': 1}
592.1 Cystitis	Genitourinary system	0.6	['N30.2', 'N35.9', 'N32.8', 'Z85.5', 'C67.9']	{'Genitourinary system': 3, 'Health status & services': 1, 'Neoplasms': 1}
172.11 Melanomas of skin	Blood & blood-forming organs	0.6	['D03.4', 'C43.2', 'D03.2', 'C43.1', 'D22.5']	{'Blood & blood-forming organs': 3, 'Neoplasms': 2}
598.0 Abnormal findings on examination of urine	Symptoms & signs	0.6	['R82.1', 'R35', 'R39.8', 'N32.0', 'N35.9']	{'Symptoms & signs': 3, 'Genitourinary system': 2}
840.0 Sprains and strains	External causes	0.6	['S61.0', 'W19.9', 'X59.9', 'W01.9', 'Z47.0']	{'External causes': 3, 'Injury & poisoning': 1, 'Health status & services': 1}
840.3 Joint/ligament sprain	External causes	0.6	['S61.0', 'X59.9', 'W19.9', 'S63.1', 'V18.4']	{'External causes': 3, 'Injury & poisoning': 2}
223.0 Benign neoplasm of kidney and other urinary organs	Health status & services	0.6	['Z85.5', 'Z90.5', 'Z08.0', 'C64', 'N30.9']	{'Health status & services': 3, 'Neoplasms': 1, 'Genitourinary system': 1}
442.8 Aneurysm of other specified artery	Circulatory system	0.6	['I67.1', 'I71.4', 'Z95.8', 'I65.2', 'Z09.0']	{'Circulatory system': 3, 'Health status & services': 2}
597.2 Urinary complications NEC	Health status & services	0.6	['Z93.6', 'N13.3', 'Z96.0', 'Z46.6', 'N20.0']	{'Health status & services': 3, 'Genitourinary system': 2}
818.0 Intracranial hemorrhage (injury)	External causes	0.6	['W19.9', 'S02.10', 'S01.0', 'X59.9', 'W10.9']	{'External causes': 3, 'Injury & poisoning': 2}
696.41 Psoriasis vulgaris	Skin & subcut. tissue	0.6	['L40.5', 'M07.3', 'L30.9', 'L03.1', 'M15.9']	{'Skin & subcut. tissue': 3, 'Musculoskel. & connective': 2}
150.0 Cancer of esophagus	Neoplasms	0.6	['C16.0', 'K22.2', 'C77.1', 'C77.2', 'Z85.0']	{'Neoplasms': 3, 'Digestive system': 1, 'Health status & services': 1}
227.3 Benign neoplasm of pituitary gland and craniopharyngeal duct (pouch)	Health status & services	0.6	['E23.0', 'Z13.8', 'Z86.0', 'Z09.0', 'H53.4']	{'Health status & services': 3, 'Endocrine, nutritional & metabolic': 1, 'Eye, ear & mastoid': 1}
276.4 Acid-base balance disorder	Respiratory system	0.6	['J96.90', 'E87.6', 'J12.8', 'Y95', 'J96.9']	{'Respiratory system': 3, 'Endocrine, nutritional & metabolic': 1, 'External causes': 1}
385.0 Other disorders of middle ear and mastoid	Eye, ear & mastoid	0.6	['H72.9', 'M54.56', 'H71', 'M43.16', 'H65.3']	{'Eye, ear & mastoid': 3, 'Musculoskel. & connective': 2}
800.1 Fracture of neck of femur	External causes	0.6	['S72.00', 'W19.9', 'W01.0', 'Z47.0', 'W01.4']	{'External causes': 3, 'Injury & poisoning': 1, 'Health status & services': 1}
702.1 Actinic keratosis	Neoplasms	0.6	['L57.0', 'L90.0', 'C44.4', 'C44.3', 'C44.6']	{'Neoplasms': 3, 'Skin & subcut. tissue': 2}
334.2 Anterior horn cell disease	Respiratory system	0.6	['Z93.1', 'J96.91', 'J69.0', 'J96.9', 'Z99.3']	{'Respiratory system': 3, 'Health status & services': 2}
804.0 Fracture of hand or wrist	External causes	0.6	['X59.9', 'W01.9', 'Z47.0', 'S61.1', 'W19.9']	{'External causes': 3, 'Health status & services': 1, 'Injury & poisoning': 1}
145.2 Cancer of tongue	Health status & services	0.6	['C77.0', 'Z85.8', 'Z93.1', 'K14.8', 'Z51.0']	{'Health status & services': 3, 'Neoplasms': 1, 'Digestive system': 1}
871.0 Open wounds of extremities	Injury & poisoning	0.6	['W54.9', 'S64.4', 'S41.1', 'S66.3', 'W29.9']	{'Injury & poisoning': 3, 'External causes': 2}
200.1 Polycythemia vera	Blood & blood-forming organs	0.6	['D75.1', 'E83.1', 'D47.1', 'Z92.2', 'D47.3']	{'Blood & blood-forming organs': 3, 'Endocrine, nutritional & metabolic': 1, 'Health status & services': 1}
613.5 Mastodynia	Health status & services	0.6	['Z90.1', 'Z80.3', 'N63', 'Z85.3', 'C50.9']	{'Health status & services': 3, 'Genitourinary system': 1, 'Neoplasms': 1}
350.6 Disturbances of sensation of smell and taste	Respiratory system	0.6	['J34.8', 'J33.9', 'J34.3', 'Z47.0', 'U07.1']	{'Respiratory system': 3, 'Health status & services': 1, 'Special purposes': 1}
528.3 Cellulitis and abscess of oral soft tissues	Digestive system	0.6	['K02.9', 'B95.4', 'K08.3', 'K04.7', 'Z13.9']	{'Digestive system': 3, 'Infectious & parasitic': 1, 'Health status & services': 1}
250.42 Other abnormal glucose	Endocrine, nutritional & metabolic	0.6	['E10.9', 'J12.8', 'E16.2', 'E11.9', 'Y42.7']	{'Endocrine, nutritional & metabolic': 3, 'Respiratory system': 1, 'External causes': 1}
739.0 Contracture of joint	Musculoskel. & connective	0.6	['M72.0', 'M16.1', 'M25.5', 'Z96.6', 'T84.0']	{'Musculoskel. & connective': 3, 'Health status & services': 1, 'Injury & poisoning': 1}
737.1 Kyphosis (acquired)	Musculoskel. & connective	0.6	['M41.9', 'M81.9', 'R54', 'R29.6', 'M85.8']	{'Musculoskel. & connective': 3, 'Symptoms & signs': 2}
870.5 Open wound of lip and mouth	Injury & poisoning	0.6	['S01.8', 'S00.8', 'W01.4', 'S01.2', 'W19.9']	{'Injury & poisoning': 3, 'External causes': 2}
686.4 Pyogenic granuloma	Musculoskel. & connective	0.6	['D18.0', 'L90.5', 'M67.4', 'M25.51', 'M25.56']	{'Musculoskel. & connective': 3, 'Blood & blood-forming organs': 1, 'Skin & subcut. tissue': 1}
619.1 Noninflammatory disorders of ovary, fallopian tube, and broad ligament	Genitourinary system	0.6	['D27', 'N83.2', 'N73.6', 'N80.0', 'D25.9']	{'Genitourinary system': 3, 'Blood & blood-forming organs': 2}
771.0 Musculoskeletal symptoms referable to limbs	Musculoskel. & connective	0.6	['M79.66', 'Z03.8', 'M25.56', 'Z53.8', 'M79.86']	{'Musculoskel. & connective': 3, 'Health status & services': 2}
1001.0 Foreign body injury	External causes	0.6	['W44.9', 'W44.0', 'W79.9', 'K22.2', 'K22.1']	{'External causes': 3, 'Digestive system': 2}
350.5 Abnormal reflex	Symptoms & signs	0.6	['S82.10', 'R20.2', 'G35', 'R29.8', 'R20.8']	{'Symptoms & signs': 3, 'Injury & poisoning': 1, 'Nervous system': 1}
426.0 Cardiac conduction disorders	Circulatory system	0.6	['Z95.0', 'I44.2', 'I44.1', 'Z45.0', 'I48.9']	{'Circulatory system': 3, 'Health status & services': 2}
747.11 Cardiac shunt/ heart septal defect	Circulatory system	0.6	['Z87.7', 'I63.9', 'I34.0', 'I51.7', 'Z13.6']	{'Circulatory system': 3, 'Health status & services': 2}
800.2 Fracture of unspecified part of femur	External causes	0.6	['W19.9', 'Z47.0', 'X59.9', 'W01.0', 'M81.9']	{'External causes': 3, 'Health status & services': 1, 'Musculoskel. & connective': 1}
649.1 Diabetes or abnormal glucose tolerance complicating pregnancy	Pregnancy & childbirth	0.6	['E10.9', 'O26.8', 'O34.2', 'O70.1', 'R73.0']	{'Pregnancy & childbirth': 3, 'Endocrine, nutritional & metabolic': 1, 'Symptoms & signs': 1}
671.0 Venous/cerebrovascular complications embolism in pregnancy and the puerperium	Pregnancy & childbirth	0.6	['O70.1', 'O70.0', 'O80.0', 'I83.9', 'Z12.1']	{'Pregnancy & childbirth': 3, 'Circulatory system': 1, 'Health status & services': 1}
771.1 Swelling of limb	Musculoskel. & connective	0.6	['M79.6', 'I80.2', 'M79.66', 'R60.0', 'M79.86']	{'Musculoskel. & connective': 3, 'Circulatory system': 1, 'Symptoms & signs': 1}
729.0 Other disorders of soft tissues	Musculoskel. & connective	0.6	['M79.6', 'I80.2', 'M79.66', 'M79.86', 'Z96.6']	{'Musculoskel. & connective': 3, 'Circulatory system': 1, 'Health status & services': 1}
368.2 Diplopia and disorders of binocular vision	Eye, ear & mastoid	0.6	['H02.4', 'R51', 'H53.8', 'R42', 'H52.1']	{'Eye, ear & mastoid': 3, 'Symptoms & signs': 2}
80.0 Postoperative infection	External causes	0.6	['T81.4', 'Y83.6', 'Y83.8', 'B95.6', 'Y83.4']	{'External causes': 3, 'Injury & poisoning': 1, 'Infectious & parasitic': 1}
580.3 Nephritis and nephropathy without mention of glomerulonephritis	Genitourinary system	0.6	['I12.0', 'N18.9', 'Z99.2', 'N18.5', 'N19']	{'Genitourinary system': 3, 'Circulatory system': 1, 'Health status & services': 1}
289.3 Personal history of diseases of blood and blood-forming organs	Health status & services	0.6	['D86.9', 'Z87.3', 'D50.9', 'Z87.4', 'Z86.1']	{'Health status & services': 3, 'Blood & blood-forming organs': 2}
415.2 Chronic pulmonary heart disease	Circulatory system	0.6	['I27.2', 'I50.0', 'I34.0', 'J44.1', 'J44.0']	{'Circulatory system': 3, 'Respiratory system': 2}
512.2 Painful respiration	Symptoms & signs	0.6	['R06.0', 'Z82.4', 'Z03.4', 'R05', 'R00.2']	{'Symptoms & signs': 3, 'Health status & services': 2}
710.1 Osteomyelitis	Skin & subcut. tissue	0.6	['L97', 'B95.6', 'L03.1', 'L08.9', 'Z87.3']	{'Skin & subcut. tissue': 3, 'Infectious & parasitic': 1, 'Health status & services': 1}
755.6 Other congenital anomalies of lower limb, including pelvic girdle	Musculoskel. & connective	0.6	['T84.0', 'Z96.6', 'M16.9', 'M25.55', 'M16.1']	{'Musculoskel. & connective': 3, 'Injury & poisoning': 1, 'Health status & services': 1}
70.4 Chronic hepatitis	Digestive system	0.6	['K74.6', 'R17', 'R94.5', 'K76.9', 'K76.6']	{'Digestive system': 3, 'Symptoms & signs': 2}
287.31 Primary thrombocytopenia	Blood & blood-forming organs	0.6	['D69.6', 'D47.3', 'R04.0', 'D73.0', 'Z86.2']	{'Blood & blood-forming organs': 3, 'Symptoms & signs': 1, 'Health status & services': 1}
519.0 Other diseases of respiratory system, not elsewhere classified	Respiratory system	0.6	['J84.1', 'J47', 'J43.9', 'R04.2', 'C34.9']	{'Respiratory system': 3, 'Symptoms & signs': 1, 'Neoplasms': 1}
292.2 Mild cognitive impairment	Symptoms & signs	0.6	['R41.8', 'F03', 'F05.9', 'R29.6', 'R41.0']	{'Symptoms & signs': 3, 'Mental & behavioural': 2}
224.1 Benign neoplasm of eye, uveal	Eye, ear & mastoid	0.6	['Z83.5', 'H35.3', 'H25.1', 'Z96.1', 'H43.8']	{'Eye, ear & mastoid': 3, 'Health status & services': 2}
389.4 Tinnitus	Eye, ear & mastoid	0.6	['H91.9', 'R42', 'H81.0', 'H81.1', 'R51']	{'Eye, ear & mastoid': 3, 'Symptoms & signs': 2}
747.13 Congenital anomalies of great vessels	Health status & services	0.6	['Z95.4', 'Z95.2', 'I35.2', 'Q25.1', 'Z95.3']	{'Health status & services': 3, 'Circulatory system': 1, 'Congenital malformations': 1}
411.41 Aneurysm and dissection of heart	Circulatory system	0.6	['I34.0', 'Z95.4', 'I08.1', 'Z95.2', 'I51.7']	{'Circulatory system': 3, 'Health status & services': 2}
250.23 Type 2 diabetes with ophthalmic manifestations	Endocrine, nutritional & metabolic	0.6	['H36.0', 'E10.9', 'E16.2', 'H35.8', 'E14.3']	{'Endocrine, nutritional & metabolic': 3, 'Eye, ear & mastoid': 2}
180.1 Cervical cancer	Health status & services	0.6	['Z85.4', 'C54.1', 'Z51.0', 'D06.9', 'Z90.7']	{'Health status & services': 3, 'Neoplasms': 1, 'Blood & blood-forming organs': 1}
213.0 Benign neoplasm of bone and articular cartilage	Health status & services	0.6	['Z47.0', 'Z87.3', 'M67.4', 'Z91.6', 'M25.56']	{'Health status & services': 3, 'Musculoskel. & connective': 2}
367.0 Disorders of refraction and accommodation; blindness and low vision	Eye, ear & mastoid	0.6	['H52.1', 'Z83.5', 'H25.1', 'H01.0', 'Z96.1']	{'Eye, ear & mastoid': 3, 'Health status & services': 2}
242.1 Graves' disease	Endocrine, nutritional & metabolic	0.6	['E05.9', 'E89.0', 'H06.2', 'E03.9', 'Z86.3']	{'Endocrine, nutritional & metabolic': 3, 'Eye, ear & mastoid': 1, 'Health status & services': 1}
715.2 Ankylosing spondylitis	Musculoskel. & connective	0.6	['M45.X9', 'M47.9', 'K50.9', 'M06.9', 'K51.9']	{'Musculoskel. & connective': 3, 'Digestive system': 2}
300.8 Acute reaction to stress	Mental & behavioural	0.6	['Z91.5', 'F31.9', 'F32.9', 'F41.2', 'Z03.4']	{'Mental & behavioural': 3, 'Health status & services': 2}
250.41 Impaired fasting glucose	Health status & services	0.6	['N18.3', 'Z82.4', 'I48.9', 'Z92.2', 'Z11.5']	{'Health status & services': 3, 'Genitourinary system': 1, 'Circulatory system': 1}
149.1 Cancer of oropharynx	Health status & services	0.6	['C77.0', 'Z51.0', 'Z93.1', 'Z85.8', 'Y84.2']	{'Health status & services': 3, 'Neoplasms': 1, 'External causes': 1}
830.0 Dislocation	External causes	0.6	['X50.9', 'Y86', 'X59.9', 'M23.81', 'M23.23']	{'External causes': 3, 'Musculoskel. & connective': 2}
747.1 Cardiac congenital anomalies	Circulatory system	0.6	['I35.0', 'I71.2', 'Z95.2', 'Z95.4', 'I35.1']	{'Circulatory system': 3, 'Health status & services': 2}
613.1 Inflammatory disease of breast	Health status & services	0.6	['Z90.1', 'Z85.3', 'C50.9', 'Z80.3', 'D05.1']	{'Health status & services': 3, 'Neoplasms': 1, 'Blood & blood-forming organs': 1}
370.0 Keratitis	Eye, ear & mastoid	0.6	['H04.1', 'M35.0', 'H01.0', 'Z83.5', 'H02.0']	{'Eye, ear & mastoid': 3, 'Musculoskel. & connective': 1, 'Health status & services': 1}
276.5 Hypovolemia	Endocrine, nutritional & metabolic	0.6	['E86', 'E87.0', 'N17.9', 'R63.8', 'E87.5']	{'Endocrine, nutritional & metabolic': 3, 'Genitourinary system': 1, 'Symptoms & signs': 1}
253.2 Pituitary hypofunction	Health status & services	0.6	['D35.2', 'Z13.8', 'Z86.0', 'Z09.0', 'E29.1']	{'Health status & services': 3, 'Blood & blood-forming organs': 1, 'Endocrine, nutritional & metabolic': 1}
530.3 Stricture and stenosis of esophagus	Digestive system	0.6	['C15.9', 'K22.1', 'C15.5', 'K20', 'K21.0']	{'Digestive system': 3, 'Neoplasms': 2}
458.2 Iatrogenic hypotension	External causes	0.6	['Y52.5', 'Y52.4', 'Y51.7', 'I95.1', 'I48.0']	{'External causes': 3, 'Circulatory system': 2}
78.0 Viral warts & HPV	Skin & subcut. tissue	0.6	['L82', 'L57.0', 'N87.0', 'L98.9', 'C44.5']	{'Skin & subcut. tissue': 3, 'Genitourinary system': 1, 'Neoplasms': 1}
694.3 Vascular disorders of skin	Skin & subcut. tissue	0.6	['R21', 'I77.6', 'L97', 'L08.9', 'L30.9']	{'Skin & subcut. tissue': 3, 'Symptoms & signs': 1, 'Circulatory system': 1}
260.1 Cachexia	Symptoms & signs	0.6	['R54', 'R63.0', 'J43.9', 'R63.4', 'Z51.5']	{'Symptoms & signs': 3, 'Respiratory system': 1, 'Health status & services': 1}
500.1 Extrinsic allergic alveolitis	Respiratory system	0.6	['J84.1', 'J84.9', 'R91', 'J98.4', 'R05']	{'Respiratory system': 3, 'Symptoms & signs': 2}
433.3 Cerebral ischemia	Circulatory system	0.6	['I67.8', 'G31.9', 'I63.5', 'I63.9', 'G45.9']	{'Circulatory system': 3, 'Nervous system': 2}
450.0 Noninfectious disorders of lymphatic channels	Health status & services	0.6	['L03.1', 'Z90.1', 'C77.3', 'Z85.3', 'Z92.6']	{'Health status & services': 3, 'Skin & subcut. tissue': 1, 'Neoplasms': 1}
276.1 Electrolyte imbalance	Endocrine, nutritional & metabolic	0.6	['E83.4', 'E87.6', 'E83.5', 'A41.9', 'A09.9']	{'Endocrine, nutritional & metabolic': 3, 'Infectious & parasitic': 2}
599.4 Urinary incontinence	Genitourinary system	0.6	['R32', 'N39.4', 'N39.3', 'N81.1', 'R15']	{'Genitourinary system': 3, 'Symptoms & signs': 2}
285.3 Sideroblastic anemia	Digestive system	0.6	['K13.7', 'Z51.3', 'S42.20', 'K26.9', 'K92.1']	{'Digestive system': 3, 'Health status & services': 1, 'Injury & poisoning': 1}
245.1 Thyroiditis, acute and subacute	Blood & blood-forming organs	0.6	['Z51.0', 'D12.0', 'D12.2', 'E89.0', 'D12.3']	{'Blood & blood-forming organs': 3, 'Health status & services': 1, 'Endocrine, nutritional & metabolic': 1}
497.0 Bronchitis	Respiratory system	0.6	['J47', 'R04.2', 'J44.9', 'J44.0', 'R05']	{'Respiratory system': 3, 'Symptoms & signs': 2}
195.1 Malignant neoplasm, other	Health status & services	0.6	['Z86.0', 'Z85.8', 'Z85.4', 'C97', 'C80']	{'Health status & services': 3, 'Neoplasms': 2}
429.2 Abnormal function study of cardiovascular system	Symptoms & signs	0.6	['Z82.4', 'R07.2', 'R07.4', 'I20.0', 'R00.2']	{'Symptoms & signs': 3, 'Health status & services': 1, 'Circulatory system': 1}
401.1 Essential hypertension	Musculoskel. & connective	0.6	['I10', 'I71.5', 'M89.82', 'M24.06', 'M10.03']	{'Musculoskel. & connective': 3, 'Circulatory system': 2}
705.1 Dyshidrosis	Skin & subcut. tissue	0.6	['L30.9', 'L40.9', 'L72.0', 'J30.1', 'H02.8']	{'Skin & subcut. tissue': 3, 'Respiratory system': 1, 'Eye, ear & mastoid': 1}
446.1 Thromboangiitis obliterans	Circulatory system	0.6	['I73.9', 'R02', 'Z95.8', 'I77.1', 'I24.9']	{'Circulatory system': 3, 'Symptoms & signs': 1, 'Health status & services': 1}
1011.0 Complications of surgical and medical procedures	Injury & poisoning	0.6	['T88.5', 'T81.9', 'T80.1', 'G97.0', 'H59.0']	{'Injury & poisoning': 3, 'Nervous system': 1, 'Eye, ear & mastoid': 1}
