# Supplementary material for: PheCode-guided multi-modal topic modeling of electronic health records improves disease incidence prediction and GWAS discovery from UK Biobank
Source: Brief Bioinform. 2026 Feb 2;27(1):bbag030. doi: 10.1093/bib/bbag030 (PMC12862981; doi:10.1093/bib/bbag030)
Supplement: supplementary-material_bbag030 [file supplementary-material_bbag030.zip › MixEHR-SAGE_Med_Topic_Purity_bbag030.csv]

Topic	Major Chapter	Purity	Top Codes	Chapter Counts
514.0 Abnormal findings examination of lungs	Respiratory system	1.0	['R03BB04', 'R03AK06', 'R03AK07', 'R05CB03', 'R03DC03']	{'Respiratory system': 5}
197.0 Chemotherapy	Antineoplastic and immunomodulating agents	1.0	['L02BG03', 'L02BG04', 'L02BA01', 'L02BG06', 'L01BA01']	{'Antineoplastic and immunomodulating agents': 5}
411.3 Angina pectoris	Cardiovascular system	1.0	['C01DA14', 'C01DX16', 'C01DA02', 'C01DA02', 'C05AE01']	{'Cardiovascular system': 5}
364.2 Corneal edema	Sensory organs	1.0	['S01ED51', 'S01EE01', 'S01XA20', 'S01ED01', 'S01EE03']	{'Sensory organs': 5}
496.0 Chronic airway obstruction	Respiratory system	1.0	['R03BB04', 'R01AX03', 'R03AK06', 'R03BB01', 'R05CB03']	{'Respiratory system': 5}
519.8 Other diseases of respiratory system, NEC	Respiratory system	1.0	['R03DC03', 'R03AK06', 'R03BB04', 'R05CB03', 'R03AK07']	{'Respiratory system': 5}
339.0 Other headache syndromes	Nervous system	1.0	['N06AA09', 'N02CC02', 'N02CC01', 'N03AX12', 'N03AX11']	{'Nervous system': 5}
418.0 Nonspecific chest pain	Cardiovascular system	1.0	['C01DA02', 'C01DX16', 'C01DA14', 'C05AE01', 'C01DA02']	{'Cardiovascular system': 5}
480.11 Pneumococcal pneumonia	Respiratory system	1.0	['R03BB04', 'R03AK06', 'R03BB01', 'R01AX03', 'R05CB03']	{'Respiratory system': 5}
411.4 Coronary atherosclerosis	Cardiovascular system	1.0	['C01DX16', 'C01DA02', 'C07AB07', 'C01DA14', 'C01DA02']	{'Cardiovascular system': 5}
563.0 Constipation	Alimentary tract and metabolism	1.0	['A06AD65', 'A06AB06', 'A06AD11', 'A06AC01', 'A06AA02']	{'Alimentary tract and metabolism': 5}
773.0 Pain in limb	Nervous system	1.0	['N03AX12', 'N02AX02', 'N06AA09', 'N03AX16', 'N02AE01']	{'Nervous system': 5}
561.1 Diarrhea	Alimentary tract and metabolism	1.0	['A07EC02', 'A12AA04', 'A07DA03', 'A07EA06', 'A12AX']	{'Alimentary tract and metabolism': 5}
614.1 Pelvic peritoneal adhesions, female (postoperative) (postinfection)	Genito-urinary system and sex hormones	1.0	['G03CA03', 'G03CA57', 'G02BA03', 'G03CX01', 'G03CA']	{'Genito-urinary system and sex hormones': 5}
379.5 Disorders of iris and ciliary body	Sensory organs	1.0	['S01EE01', 'S01ED51', 'S01ED01', 'S01EE03', 'S01EC04']	{'Sensory organs': 5}
345.1 Epilepsy	Nervous system	1.0	['N03AX14', 'N03AF01', 'N03AX09', 'N03AG01', 'N03AB02']	{'Nervous system': 5}
296.2 Depression	Nervous system	1.0	['N06AX16', 'N06AX11', 'N05AN01', 'N05CF01', 'N06AB06']	{'Nervous system': 5}
577.2 Chronic pancreatitis	Alimentary tract and metabolism	1.0	['A09AA02', 'A11DA01', 'A11EA', 'A03FA01', 'A10A']	{'Alimentary tract and metabolism': 5}
979.0 Adverse drug events and drug allergies	Nervous system	1.0	['N06AX16', 'N03AF01', 'N06AX11', 'N06AX05', 'N05CF01']	{'Nervous system': 5}
295.1 Schizophrenia	Nervous system	1.0	['N05AH03', 'N05AX08', 'N04AA04', 'N05AB06', 'N05AH04']	{'Nervous system': 5}
481.0 Influenza	Respiratory system	1.0	['R03AK06', 'R03BB04', 'R03AC02', 'R06AX13', 'R03DC03']	{'Respiratory system': 5}
969.0 Poisoning by psychotropic agents	Nervous system	1.0	['N06AX16', 'N05BA01', 'N06AX11', 'N06AX05', 'N05AH04']	{'Nervous system': 5}
272.11 Hypercholesterolemia	Cardiovascular system	1.0	['C10AX09', 'C10AA07', 'C10AA01', 'C10AA05', 'C10AA03']	{'Cardiovascular system': 5}
473.4 Voice disturbance	Respiratory system	1.0	['R03AK06', 'R01AD09', 'R01AD01', 'R06AX13', 'R03AC02']	{'Respiratory system': 5}
947.0 Urticaria	Respiratory system	1.0	['R06AX26', 'R06AE07', 'R06AX27', 'R06AB04', 'R03DC03']	{'Respiratory system': 5}
199.4 Neurofibromatosis	Nervous system	1.0	['N07CA01', 'N02AJ01', 'N05BA01', 'N02AJ06', 'N02AX02']	{'Nervous system': 5}
1004.0 Other signs and symptoms involving emotional state	Nervous system	1.0	['N06AB10', 'N06AX11', 'N06AX16', 'N06AB04', 'N06AB03']	{'Nervous system': 5}
290.1 Dementias	Nervous system	1.0	['N04BA02', 'N04BC05', 'N06DA02', 'N04BC04', 'N06DA04']	{'Nervous system': 5}
371.1 Uveitis, noninfectious or NOS	Sensory organs	1.0	['S01ED51', 'S01BA04', 'S01ED01', 'S01EE01', 'S01BA01']	{'Sensory organs': 5}
966.0 Poisoning by anticonvulsants and anti-Parkinsonism drugs	Nervous system	1.0	['N05CF01', 'N06AX11', 'N06AX16', 'N05BA01', 'N03AF01']	{'Nervous system': 5}
761.0 Cervicalgia	Nervous system	1.0	['N02AX02', 'N03AX16', 'N06AA09', 'N03AX12', 'N02AA08']	{'Nervous system': 5}
302.0 Sexual and gender identity disorders	Genito-urinary system and sex hormones	1.0	['G03CA', 'G03CA03', 'G03BA03', 'G03CA57', 'G04BE03']	{'Genito-urinary system and sex hormones': 5}
352.1 Trigeminal nerve disorders [CN5]	Nervous system	1.0	['N03AF01', 'N03AX12', 'N03AX16', 'N06AA09', 'N06AB05']	{'Nervous system': 5}
530.5 Disorders of esophageal motility	Alimentary tract and metabolism	1.0	['A02BC01', 'A02BC03', 'A02BX13', 'A03FA03', 'A02BC05']	{'Alimentary tract and metabolism': 5}
665.0 Obstetrical/birth trauma	Genito-urinary system and sex hormones	1.0	['G02BA03', 'G03AA07', 'G03AC09', 'G03AC01', 'G03AC06']	{'Genito-urinary system and sex hormones': 5}
722.7 Intervertebral disc disorder with myelopathy	Nervous system	1.0	['N02AX02', 'N03AX12', 'N03AX16', 'N06AA09', 'N02AJ06']	{'Nervous system': 5}
723.0 Other disorders of cervical region	Nervous system	1.0	['N02AX02', 'N03AX12', 'N03AX16', 'N06AA09', 'N02AJ06']	{'Nervous system': 5}
724.9 Other unspecified back disorders	Nervous system	1.0	['N03AX12', 'N02AX02', 'N03AX16', 'N06AA09', 'N02AJ06']	{'Nervous system': 5}
300.0 Anxiety disorders	Nervous system	1.0	['N06AX11', 'N06AX16', 'N05AH03', 'N03AG01', 'N06AB04']	{'Nervous system': 5}
496.21 Obstructive chronic bronchitis	Respiratory system	1.0	['R03BB04', 'R01AX03', 'R03AK06', 'R03BB01', 'R05CB03']	{'Respiratory system': 5}
722.1 Displacement of intervertebral disc	Nervous system	1.0	['N03AX16', 'N06AA09', 'N02AX02', 'N03AX12', 'N02CC01']	{'Nervous system': 5}
531.3 Duodenal ulcer	Alimentary tract and metabolism	1.0	['A02BC03', 'A02BC01', 'A02BA02', 'A02BC04', 'A02BC05']	{'Alimentary tract and metabolism': 5}
530.9 Heartburn	Alimentary tract and metabolism	1.0	['A02BC01', 'A02BC03', 'A02BX13', 'A02BA02', 'A02BC05']	{'Alimentary tract and metabolism': 5}
972.0 Poisoning by agents primarily affecting the cardiovascular system	Nervous system	1.0	['N06AX16', 'N06AX11', 'N06AB04', 'N06AB05', 'N02AX02']	{'Nervous system': 5}
458.2 Iatrogenic hypotension	Cardiovascular system	1.0	['C07AB03', 'C01DA02', 'C02CA04', 'C09AA02', 'C01DA14']	{'Cardiovascular system': 5}
281.1 Megaloblastic anemia	Blood and blood forming organs	1.0	['B03BA03', 'B03BA', 'B03BA01', 'B03AA07', 'B03BB01']	{'Blood and blood forming organs': 5}
300.9 Posttraumatic stress disorder	Nervous system	1.0	['N06AX11', 'N05BA01', 'N06AX16', 'N06AB04', 'N02AX02']	{'Nervous system': 5}
426.32 Left bundle branch block	Cardiovascular system	1.0	['C03DA01', 'C07AB07', 'C03CA01', 'C07AG02', 'C01DA14']	{'Cardiovascular system': 5}
516.1 Hemoptysis	Respiratory system	1.0	['R03BB04', 'R03AK06', 'R05CB03', 'R03DC03', 'R03AC02']	{'Respiratory system': 5}
578.1 Hematemesis	Alimentary tract and metabolism	1.0	['A11DA01', 'A02BC03', 'A02BC01', 'A02BC05', 'A03FA03']	{'Alimentary tract and metabolism': 5}
766.0 Neuralgia, neuritis, and radiculitis NOS	Nervous system	1.0	['N03AX12', 'N06AA09', 'N02AA08', 'N02AX02', 'N02AA01']	{'Nervous system': 5}
530.12 Ulcer of esophagus	Alimentary tract and metabolism	1.0	['A02BC05', 'A02BC03', 'A02BC01', 'A02BC02', 'A02BC04']	{'Alimentary tract and metabolism': 5}
117.4 Aspergillosis	Respiratory system	1.0	['R03BA05', 'R03AK06', 'R03AC12', 'R03DC03', 'R03AC03']	{'Respiratory system': 5}
599.6 Oliguria and anuria	Cardiovascular system	1.0	['C01AA05', 'C02CA04', 'C03CA01', 'C10AB05', 'C09CA04']	{'Cardiovascular system': 5}
535.0 Gastritis and duodenitis	Alimentary tract and metabolism	1.0	['A02BC05', 'A02BC01', 'A02BC03', 'A03FA03', 'A02BX13']	{'Alimentary tract and metabolism': 5}
530.11 GERD	Alimentary tract and metabolism	1.0	['A02BC05', 'A02BX13', 'A02BC04', 'A02BC03', 'A02BC01']	{'Alimentary tract and metabolism': 5}
535.6 Duodenitis	Alimentary tract and metabolism	1.0	['A02BC03', 'A02BC01', 'A02BC02', 'A02BC05', 'A02BA02']	{'Alimentary tract and metabolism': 5}
250.2 Type 2 diabetes	Alimentary tract and metabolism	1.0	['A10BA02', 'A10BB09', 'A10BG03', 'A10BG02', 'A10A']	{'Alimentary tract and metabolism': 5}
535.8 Other specified gastritis	Alimentary tract and metabolism	1.0	['A02BX13', 'A02BC05', 'A02BC03', 'A03FA03', 'A02BC02']	{'Alimentary tract and metabolism': 5}
476.0 Allergic rhinitis	Respiratory system	1.0	['R06AX13', 'R06AE07', 'R06AX26', 'R01AD01', 'R06AX27']	{'Respiratory system': 5}
428.2 Heart failure NOS	Cardiovascular system	1.0	['C03CA01', 'C03DA01', 'C01AA05', 'C07AB07', 'C07AG02']	{'Cardiovascular system': 5}
1005.0 Other symptoms	Nervous system	1.0	['N03AX16', 'N02AX02', 'N03AX12', 'N06AA09', 'N02AA08']	{'Nervous system': 5}
655.0 Known or suspected fetal abnormality affecting management of mother	Genito-urinary system and sex hormones	1.0	['G03AC09', 'G02BA03', 'G03AA07', 'G03AC01', 'G03AA05']	{'Genito-urinary system and sex hormones': 5}
564.1 Irritable Bowel Syndrome	Alimentary tract and metabolism	1.0	['A03AA04', 'A03AX08', 'A03BB01', 'A07DA03', 'A06AC51']	{'Alimentary tract and metabolism': 5}
338.2 Chronic pain	Nervous system	1.0	['N02AX02', 'N03AX12', 'N03AX16', 'N06AA09', 'N02AJ06']	{'Nervous system': 5}
729.1 Rheumatism, unspecified and fibrositis	Nervous system	1.0	['N06AA09', 'N02AX02', 'N02AJ06', 'N03AX16', 'N02AA08']	{'Nervous system': 5}
296.0 Mood disorders	Nervous system	1.0	['N05AN01', 'N05CF02', 'N06AX16', 'N05AH03', 'N06AB06']	{'Nervous system': 5}
1010.0 Other tests	Antineoplastic and immunomodulating agents	1.0	['L02BG03', 'L02BG04', 'L02BA01', 'L02BG06', 'L02AE03']	{'Antineoplastic and immunomodulating agents': 5}
425.1 Primary/intrinsic cardiomyopathies	Cardiovascular system	1.0	['C03DA01', 'C07AG02', 'C01AA05', 'C03CA01', 'C01BD01']	{'Cardiovascular system': 5}
760.0 Back pain	Nervous system	1.0	['N02AX02', 'N03AX16', 'N02AA08', 'N03AX12', 'N02AA01']	{'Nervous system': 5}
345.3 Convulsions	Nervous system	1.0	['N03AG01', 'N03AX09', 'N03AF01', 'N03AX14', 'N03AB02']	{'Nervous system': 5}
174.11 Malignant neoplasm of female breast	Antineoplastic and immunomodulating agents	1.0	['L02BA01', 'L02BG03', 'L02BG04', 'L02BG06', 'L02AB01']	{'Antineoplastic and immunomodulating agents': 5}
530.1 Esophagitis, GERD and related diseases	Alimentary tract and metabolism	1.0	['A02BC05', 'A02BC03', 'A02BC01', 'A02BC02', 'A02BC04']	{'Alimentary tract and metabolism': 5}
550.2 Diaphragmatic hernia	Alimentary tract and metabolism	1.0	['A02BC05', 'A02BC03', 'A02BC01', 'A02BC02', 'A02BC04']	{'Alimentary tract and metabolism': 5}
112.0 Candidiasis	Respiratory system	1.0	['R03BB04', 'R03AK06', 'R03AK07', 'R03AC12', 'R03AC02']	{'Respiratory system': 5}
191.11 Cancer of brain	Nervous system	1.0	['N03AX09', 'N03AG01', 'N03AB02', 'N03AF01', 'N03AX14']	{'Nervous system': 5}
297.2 Suicide or self-inflicted injury	Nervous system	1.0	['N06AX16', 'N06AX11', 'N05AH04', 'N05AH03', 'N05BA01']	{'Nervous system': 5}
301.2 Antisocial/borderline personality disorder	Nervous system	1.0	['N06AX11', 'N05CF01', 'N05CD07', 'N06AX16', 'N05BA01']	{'Nervous system': 5}
304.0 Adjustment reaction	Nervous system	1.0	['N06AB10', 'N06AX21', 'N06AB03', 'N06AX16', 'N06AB04']	{'Nervous system': 5}
985.0 Toxic effect of other metals	Nervous system	1.0	['N05AN01', 'N06AX16', 'N06AB04', 'N05AH03', 'N05CF01']	{'Nervous system': 5}
618.1 Prolapse of vaginal walls	Genito-urinary system and sex hormones	1.0	['G03CA57', 'G03CA03', 'G03CA04', 'G04BD08', 'G04BD07']	{'Genito-urinary system and sex hormones': 5}
296.1 Bipolar	Nervous system	1.0	['N05AN01', 'N05AH03', 'N05AH04', 'N05AX', 'N03AG01']	{'Nervous system': 5}
301.0 Personality disorders	Nervous system	1.0	['N06AB05', 'N06AX16', 'N05CF01', 'N06AX11', 'N05BA01']	{'Nervous system': 5}
269.0 Proteinuria	Cardiovascular system	1.0	['C09CA01', 'C09CA04', 'C09AA03', 'C09AA02', 'C09AA05']	{'Cardiovascular system': 5}
301.1 Schizoid personality disorder	Nervous system	1.0	['N06AX16', 'N06AB06', 'N06AB05', 'N05CF01', 'N06AB10']	{'Nervous system': 5}
458.9 Hypotension NOS	Cardiovascular system	1.0	['C03CA01', 'C07AB07', 'C01DA14', 'C03DA01', 'C01DX16']	{'Cardiovascular system': 5}
427.9 Palpitations	Cardiovascular system	1.0	['C01BC04', 'C07AA07', 'C07AB07', 'C08DA01', 'C07AA05']	{'Cardiovascular system': 5}
300.1 Anxiety disorder	Nervous system	1.0	['N06AB05', 'N06AB04', 'N06AX16', 'N06AB06', 'N06AB10']	{'Nervous system': 5}
634.0 Miscarriage; stillbirth	Genito-urinary system and sex hormones	1.0	['G03AC09', 'G03AA07', 'G02BA03', 'G03AC01', 'G03AC06']	{'Genito-urinary system and sex hormones': 5}
530.3 Stricture and stenosis of esophagus	Alimentary tract and metabolism	1.0	['A02BC03', 'A02BC01', 'A02BC05', 'A02BC04', 'A02BC02']	{'Alimentary tract and metabolism': 5}
1100.0 Family history	Sensory organs	1.0	['S01EE01', 'S01EE03', 'S01EE04', 'S01ED51', 'S01EC04']	{'Sensory organs': 5}
250.7 Diabetic retinopathy	Alimentary tract and metabolism	1.0	['A10A', 'A10BB09', 'A10BA02', 'A10BG03', 'A10BG02']	{'Alimentary tract and metabolism': 5}
401.2 Hypertensive heart and/or renal disease	Cardiovascular system	1.0	['C07AB07', 'C01AA05', 'C08DB01', 'C03CA01', 'C09AA03']	{'Cardiovascular system': 5}
365.11 Primary open angle glaucoma	Sensory organs	1.0	['S01ED51', 'S01EE01', 'S01EC04', 'S01EE03', 'S01EE04']	{'Sensory organs': 5}
250.23 Type 2 diabetes with ophthalmic manifestations	Alimentary tract and metabolism	1.0	['A10A', 'A10BB09', 'A10BA02', 'A10BG03', 'A10BG02']	{'Alimentary tract and metabolism': 5}
365.0 Glaucoma	Sensory organs	1.0	['S01EE01', 'S01EE03', 'S01ED51', 'S01ED01', 'S01EC04']	{'Sensory organs': 5}
381.1 Otitis media	Respiratory system	1.0	['R01AD08', 'R01AD09', 'R03BA05', 'R03DC03', 'R03AC03']	{'Respiratory system': 5}
495.0 Asthma	Respiratory system	1.0	['R03BA01', 'R03AC02', 'R03AK07', 'R03BA05', 'R03AK06']	{'Respiratory system': 5}
345.0 Epilepsy, recurrent seizures, convulsions	Nervous system	1.0	['N03AB02', 'N03AG01', 'N03AF01', 'N03AX14', 'N03AX09']	{'Nervous system': 5}
300.3 Obsessive-compulsive disorders	Nervous system	1.0	['N06AB03', 'N06AB05', 'N06AX16', 'N06AB06', 'N06AA04']	{'Nervous system': 5}
1019.0 Other ill-defined and unknown causes of morbidity and mortality	Nervous system	1.0	['N05AH03', 'N05AX08', 'N05AH04', 'N05AN01', 'N05AL05']	{'Nervous system': 5}
532.0 Dysphagia	Alimentary tract and metabolism	1.0	['A02BX13', 'A02BC05', 'A02BC01', 'A03FA03', 'A02BC03']	{'Alimentary tract and metabolism': 5}
367.1 Myopia	Sensory organs	1.0	['S01ED51', 'S01EC04', 'S01ED01', 'S01EE03', 'S01EE01']	{'Sensory organs': 5}
366.0 Cataract	Sensory organs	1.0	['S01ED51', 'S01ED01', 'S01EE03', 'S01EE01', 'S01EC04']	{'Sensory organs': 5}
198.1 Secondary malignancy of lymph nodes	Antineoplastic and immunomodulating agents	1.0	['L02BG04', 'L02BG03', 'L02BG06', 'L02BA01', 'L02AE03']	{'Antineoplastic and immunomodulating agents': 5}
531.2 Gastric ulcer	Alimentary tract and metabolism	1.0	['A02BC03', 'A02BC01', 'A02BC05', 'A02BA02', 'A02BX13']	{'Alimentary tract and metabolism': 5}
211.0 Benign neoplasm of other parts of digestive system	Alimentary tract and metabolism	1.0	['A02BC05', 'A02BC02', 'A02BC03', 'A02BC01', 'A02BC04']	{'Alimentary tract and metabolism': 5}
189.11 Malignant neoplasm of kidney, except pelvis	Cardiovascular system	1.0	['C08CA01', 'C07AB03', 'C02CA04', 'C08CA13', 'C08CA02']	{'Cardiovascular system': 5}
530.14 Reflux esophagitis	Alimentary tract and metabolism	1.0	['A02BC05', 'A02BC03', 'A02BC01', 'A02BC02', 'A02BC04']	{'Alimentary tract and metabolism': 5}
295.3 Psychosis	Nervous system	1.0	['N05AH03', 'N03AG01', 'N06AX16', 'N05AH04', 'N06AX11']	{'Nervous system': 5}
939.0 Atopic/contact dermatitis due to other or unspecified	Dermatologicals	1.0	['D07AC01', 'D02AX', 'D02A', 'D07AC13', 'D07AD01']	{'Dermatologicals': 5}
340.0 Migraine	Nervous system	1.0	['N02CC01', 'N02CC03', 'N02CC04', 'N02CX01', 'N02CC02']	{'Nervous system': 5}
537.0 Other disorders of stomach and duodenum	Alimentary tract and metabolism	1.0	['A02BC01', 'A02BC05', 'A02BC03', 'A02BC02', 'A03FA03']	{'Alimentary tract and metabolism': 5}
261.2 Vitamin B-complex deficiencies	Blood and blood forming organs	1.0	['B03BA', 'B03BA03', 'B03BA01', 'B03AA07', 'B03BB01']	{'Blood and blood forming organs': 5}
332.0 Parkinson's disease	Nervous system	1.0	['N04BA02', 'N04BC04', 'N04BC05', 'N04BD01', 'N04BA03']	{'Nervous system': 5}
281.11 Pernicious anemia	Blood and blood forming organs	1.0	['B03BA', 'B03BA03', 'B03BA01', 'B03AA07', 'B03BB01']	{'Blood and blood forming organs': 5}
366.2 Senile cataract	Sensory organs	1.0	['S01ED51', 'S01EE01', 'S01EE03', 'S01EE04', 'S01EC04']	{'Sensory organs': 5}
599.5 Frequency of urination and polyuria	Genito-urinary system and sex hormones	1.0	['G04BD08', 'G04CA02', 'G04BD07', 'G04CA01', 'G04BD04']	{'Genito-urinary system and sex hormones': 5}
411.8 Other chronic ischemic heart disease, unspecified	Cardiovascular system	1.0	['C01DA14', 'C01DX16', 'C01DA02', 'C05AE01', 'C01DA02']	{'Cardiovascular system': 5}
650.0 Normal delivery	Genito-urinary system and sex hormones	1.0	['G03AC09', 'G03AA07', 'G02BA03', 'G03AC01', 'G03AC06']	{'Genito-urinary system and sex hormones': 5}
401.1 Essential hypertension	Cardiovascular system	1.0	['C03AA01', 'C08CA02', 'C08CA01', 'C09AA03', 'C09CA01']	{'Cardiovascular system': 5}
990.0 Effects radiation NOS	Antineoplastic and immunomodulating agents	1.0	['L02BG03', 'L02BA01', 'L02AE03', 'L02BG04', 'L02BG06']	{'Antineoplastic and immunomodulating agents': 5}
496.1 Emphysema	Respiratory system	1.0	['R03BB04', 'R03AK06', 'R05CB03', 'R03AC02', 'R03AK07']	{'Respiratory system': 5}
430.2 Intracerebral hemorrhage	Cardiovascular system	0.8	['C09AA04', 'C07AA07', 'C08CA01', 'C03BA11', 'B01AA03']	{'Cardiovascular system': 4, 'Blood and blood forming organs': 1}
497.0 Bronchitis	Respiratory system	0.8	['R03AK06', 'R03AC02', 'C09CA07', 'R03AK07', 'R03DC03']	{'Respiratory system': 4, 'Cardiovascular system': 1}
764.0 Sciatica	Nervous system	0.8	['N02AA08', 'N03AX12', 'N02AX02', 'N03AX16', 'D11AX18']	{'Nervous system': 4, 'Dermatologicals': 1}
427.2 Atrial fibrillation and flutter	Cardiovascular system	0.8	['C01BC04', 'C01AA05', 'C07AA07', 'B01AA03', 'C01BD01']	{'Cardiovascular system': 4, 'Blood and blood forming organs': 1}
443.9 Peripheral vascular disease, unspecified	Cardiovascular system	0.8	['B01AC04', 'C01DA14', 'C01DX16', 'C01DA02', 'C08DB01']	{'Cardiovascular system': 4, 'Blood and blood forming organs': 1}
427.8 Sinoatrial node dysfunction (Bradycardia)	Cardiovascular system	0.8	['C01BC04', 'B01AA03', 'C07AB07', 'C08DB01', 'C07AA07']	{'Cardiovascular system': 4, 'Blood and blood forming organs': 1}
427.12 Paroxysmal ventricular tachycardia	Cardiovascular system	0.8	['C07AB07', 'C03DA01', 'C01BD01', 'C03CA01', 'B01AA03']	{'Cardiovascular system': 4, 'Blood and blood forming organs': 1}
602.0 Other disorders of prostate	Genito-urinary system and sex hormones	0.8	['D11AX10', 'G04CA02', 'G04CA01', 'G04BE08', 'G04CB02']	{'Genito-urinary system and sex hormones': 4, 'Dermatologicals': 1}
571.51 Cirrhosis of liver without mention of alcohol	Alimentary tract and metabolism	0.8	['A11DA01', 'A05AA02', 'A10BB09', 'A10BA02', 'C03DA01']	{'Alimentary tract and metabolism': 4, 'Cardiovascular system': 1}
601.1 Prostatitis	Genito-urinary system and sex hormones	0.8	['G04CA02', 'D11AX10', 'G04CA01', 'G04CB02', 'G04BE08']	{'Genito-urinary system and sex hormones': 4, 'Dermatologicals': 1}
250.3 Insulin pump user	Cardiovascular system	0.8	['A10A', 'C09CA04', 'C10AB05', 'C09AA04', 'C10AX09']	{'Cardiovascular system': 4, 'Alimentary tract and metabolism': 1}
735.3 Hallux valgus (Bunion)	Genito-urinary system and sex hormones	0.8	['G03FA01', 'G03AC01', 'D11AX02', 'G03CA03', 'G03CX01']	{'Genito-urinary system and sex hormones': 4, 'Dermatologicals': 1}
740.1 Osteoarthritis; localized	Musculo-skeletal system	0.8	['D11AX18', 'M01AX05', 'M01AB05', 'M01AB55', 'M01AX25']	{'Musculo-skeletal system': 4, 'Dermatologicals': 1}
599.4 Urinary incontinence	Genito-urinary system and sex hormones	0.8	['G04BD08', 'G04BD07', 'G04BD04', 'G04BD09', 'N06AX21']	{'Genito-urinary system and sex hormones': 4, 'Nervous system': 1}
624.9 stress incontinence, female	Genito-urinary system and sex hormones	0.8	['G04BD08', 'G04BD07', 'G03CA57', 'N06AX21', 'G03CA03']	{'Genito-urinary system and sex hormones': 4, 'Nervous system': 1}
1011.0 Complications of surgical and medical procedures	Sensory organs	0.8	['S01ED51', 'S01EE01', 'S01ED01', 'S01EC04', 'A08AB01']	{'Sensory organs': 4, 'Alimentary tract and metabolism': 1}
411.2 Myocardial infarction	Cardiovascular system	0.8	['C01DA02', 'C05AE01', 'C07AB02', 'C07AB07', 'B01AC04']	{'Cardiovascular system': 4, 'Blood and blood forming organs': 1}
599.0 Other symptoms/disorders or the urinary system	Genito-urinary system and sex hormones	0.8	['G04CA02', 'G04CA01', 'G04BD04', 'D11AX10', 'G04BD07']	{'Genito-urinary system and sex hormones': 4, 'Dermatologicals': 1}
505.0 Other pulmonary inflamation or edema	Respiratory system	0.8	['R03AK06', 'R03AK07', 'A07EA01', 'R03DC03', 'R03AC03']	{'Respiratory system': 4, 'Alimentary tract and metabolism': 1}
198.4 Secondary malignant neoplasm of liver	Antineoplastic and immunomodulating agents	0.8	['L02BG03', 'M05BA06', 'L02BG06', 'L02AE03', 'L02BG04']	{'Antineoplastic and immunomodulating agents': 4, 'Musculo-skeletal system': 1}
599.9 Other abnormality of urination	Genito-urinary system and sex hormones	0.8	['G04CA02', 'G04CA01', 'D11AX10', 'G04BD08', 'G04BD07']	{'Genito-urinary system and sex hormones': 4, 'Dermatologicals': 1}
479.0 Other upper respiratory disease	Respiratory system	0.8	['R01AD09', 'R01AD08', 'D07AC17', 'R01AD01', 'R03DC03']	{'Respiratory system': 4, 'Dermatologicals': 1}
512.8 Cough	Respiratory system	0.8	['R03BB04', 'R03AK06', 'A03FA01', 'R06AE09', 'R03AK07']	{'Respiratory system': 4, 'Alimentary tract and metabolism': 1}
285.0 Other anemias	Blood and blood forming organs	0.8	['B03AA07', 'B03A', 'B03BA03', 'B03BA', 'A10BB09']	{'Blood and blood forming organs': 4, 'Alimentary tract and metabolism': 1}
425.8 Other cardiomyopathy	Cardiovascular system	0.8	['C03CA01', 'C01AA05', 'B01AA03', 'C07AB07', 'C03DA01']	{'Cardiovascular system': 4, 'Blood and blood forming organs': 1}
414.0 Other forms of chronic heart disease	Cardiovascular system	0.8	['C07AB07', 'B01AA03', 'C03CA01', 'C03DA01', 'C01AA05']	{'Cardiovascular system': 4, 'Blood and blood forming organs': 1}
458.1 Orthostatic hypotension	Cardiovascular system	0.8	['N04BA02', 'C02CA04', 'C01DA14', 'C01DA02', 'C01DA02']	{'Cardiovascular system': 4, 'Nervous system': 1}
721.0 Spondylosis and allied disorders	Nervous system	0.8	['N02AX02', 'N02AJ06', 'N02AA08', 'R05DA04', 'N06AA09']	{'Nervous system': 4, 'Respiratory system': 1}
220.0 Benign neoplasm of ovary	Genito-urinary system and sex hormones	0.8	['G03CA03', 'G03CA57', 'G03DC06', 'D11AX02', 'G03FA01']	{'Genito-urinary system and sex hormones': 4, 'Dermatologicals': 1}
227.1 Benign neoplasm of adrenal gland	Cardiovascular system	0.8	['C09AA02', 'C08CA02', 'C02CA04', 'C03DA01', 'G03DC02']	{'Cardiovascular system': 4, 'Genito-urinary system and sex hormones': 1}
251.1 Hypoglycemia	Alimentary tract and metabolism	0.8	['A10A', 'A10BB09', 'A10BA02', 'A10BG03', 'C03CA01']	{'Alimentary tract and metabolism': 4, 'Cardiovascular system': 1}
275.1 Disorders of iron metabolism	Genito-urinary system and sex hormones	0.8	['G03BA03', 'G04CA02', 'G04CB02', 'G03CX01', 'A12AA04']	{'Genito-urinary system and sex hormones': 4, 'Alimentary tract and metabolism': 1}
291.1 Transient mental disorders due to conditions classified elsewhere	Nervous system	0.8	['N05AH03', 'N06AX16', 'C09AA02', 'N06AB04', 'N06AX11']	{'Nervous system': 4, 'Cardiovascular system': 1}
715.0 Other inflammatory spondylopathies	Nervous system	0.8	['N06AA09', 'N02AJ06', 'N03AX12', 'D11AX18', 'N02AX02']	{'Nervous system': 4, 'Dermatologicals': 1}
313.3 Autism	Nervous system	0.8	['N06AB04', 'N06AB05', 'N05CF01', 'C09CA03', 'N03AX12']	{'Nervous system': 4, 'Cardiovascular system': 1}
198.6 Secondary malignancy of bone	Antineoplastic and immunomodulating agents	0.8	['L02AE03', 'L02BB03', 'L02BG03', 'L02BG04', 'M05BA06']	{'Antineoplastic and immunomodulating agents': 4, 'Musculo-skeletal system': 1}
797.1 Cardiogenic shock	Cardiovascular system	0.8	['C03CA01', 'B01AA03', 'C09AA02', 'C08DB01', 'C10AA03']	{'Cardiovascular system': 4, 'Blood and blood forming organs': 1}
443.7 Peripheral angiopathy in diseases classified elsewhere	Alimentary tract and metabolism	0.8	['A10A', 'A10BB09', 'A10BA02', 'C03CA01', 'A10BG03']	{'Alimentary tract and metabolism': 4, 'Cardiovascular system': 1}
71.1 HIV infection, symptomatic	Antiinfectives for systemic use	0.8	['J05AE03', 'J05AF', 'J05AG01', 'D06BB03', 'J05AG03']	{'Antiinfectives for systemic use': 4, 'Dermatologicals': 1}
974.0 Poisoning by water, mineral, and uric acid metabolism drugs	Cardiovascular system	0.8	['C02CA04', 'C03CA01', 'C03BA11', 'M04AA01', 'C09AA04']	{'Cardiovascular system': 4, 'Musculo-skeletal system': 1}
426.91 Cardiac pacemaker in situ	Cardiovascular system	0.8	['B01AA03', 'C03DA01', 'C07AB07', 'C01AA05', 'C03CA01']	{'Cardiovascular system': 4, 'Blood and blood forming organs': 1}
198.2 Secondary malignancy of respiratory organs	Antineoplastic and immunomodulating agents	0.8	['L02BG03', 'L02BG06', 'L02BG04', 'L02AE03', 'M05BA06']	{'Antineoplastic and immunomodulating agents': 4, 'Musculo-skeletal system': 1}
508.0 Pulmonary collapse; interstitial and compensatory emphysema	Respiratory system	0.8	['R03BB04', 'R03AK06', 'R03BB01', 'R05CB03', 'L01BB05']	{'Respiratory system': 4, 'Antineoplastic and immunomodulating agents': 1}
981.0 Toxic effect of (non-ethyl) alcohol and petroleum and other solvents	Nervous system	0.8	['N06AB04', 'C03BA11', 'N06AX11', 'N05CF01', 'N06AX16']	{'Nervous system': 4, 'Cardiovascular system': 1}
395.6 Heart valve replaced	Cardiovascular system	0.8	['B01AA03', 'C01AA05', 'C07AB07', 'C03CA01', 'C03EB01']	{'Cardiovascular system': 4, 'Blood and blood forming organs': 1}
635.2 Antepartum hemorrhage, abruptio placentae, and placenta previa	Genito-urinary system and sex hormones	0.8	['G02BA03', 'G03AA07', 'G03AC09', 'G03AA05', 'C01EB16']	{'Genito-urinary system and sex hormones': 4, 'Cardiovascular system': 1}
691.3 Congenital pigmentary anomalies of skin	Alimentary tract and metabolism	0.8	['A12AA20', 'A12CC', 'R06AX13', 'A11EA', 'A07EB01']	{'Alimentary tract and metabolism': 4, 'Respiratory system': 1}
369.5 Conjunctivitis, infectious	Alimentary tract and metabolism	0.8	['A12CE', 'A12CB', 'A11GA', 'A11HA', 'C10AA03']	{'Alimentary tract and metabolism': 4, 'Cardiovascular system': 1}
175.0 Acquired absence of breast	Antineoplastic and immunomodulating agents	0.8	['L02BG03', 'L02BA01', 'L02BG04', 'L02BG06', 'A12AX']	{'Antineoplastic and immunomodulating agents': 4, 'Alimentary tract and metabolism': 1}
530.2 Esophageal bleeding (varices/hemorrhage)	Alimentary tract and metabolism	0.8	['A11DA01', 'A02BC05', 'A11EA', 'A02BC03', 'C07AA05']	{'Alimentary tract and metabolism': 4, 'Cardiovascular system': 1}
288.11 Neutropenia	Antineoplastic and immunomodulating agents	0.8	['L02BG03', 'L02BA01', 'L02BG04', 'L02BG06', 'M05BA02']	{'Antineoplastic and immunomodulating agents': 4, 'Musculo-skeletal system': 1}
401.3 Other hypertensive complications	Cardiovascular system	0.8	['C02CA04', 'C03CA01', 'A07EA01', 'C08DA01', 'C08CA05']	{'Cardiovascular system': 4, 'Alimentary tract and metabolism': 1}
580.2 Nephrotic syndrome without mention of glomerulonephritis	Alimentary tract and metabolism	0.8	['A10A', 'C03CA01', 'A10BA02', 'A10BB09', 'A07EA01']	{'Alimentary tract and metabolism': 4, 'Cardiovascular system': 1}
386.9 Dizziness and giddiness (Light-headedness and vertigo)	Nervous system	0.8	['N07CA01', 'N05AB04', 'N07CA02', 'N02AJ', 'C01CA26']	{'Nervous system': 4, 'Cardiovascular system': 1}
395.1 Nonrheumatic mitral valve disorders	Cardiovascular system	0.8	['C01AA05', 'B01AA03', 'C07AB07', 'C03CA01', 'C01BD01']	{'Cardiovascular system': 4, 'Blood and blood forming organs': 1}
394.2 Mitral valve disease	Cardiovascular system	0.8	['C01AA05', 'B01AA03', 'C03CA01', 'C07AB07', 'C01BD01']	{'Cardiovascular system': 4, 'Blood and blood forming organs': 1}
569.0 Other disorders of intestine	Alimentary tract and metabolism	0.8	['A07EC02', 'A07DA03', 'L04AX01', 'A06AB06', 'A06AD11']	{'Alimentary tract and metabolism': 4, 'Antineoplastic and immunomodulating agents': 1}
418.1 Precordial pain	Cardiovascular system	0.8	['C01DX16', 'C01DA14', 'B01AC04', 'C01DA02', 'C01DA02']	{'Cardiovascular system': 4, 'Blood and blood forming organs': 1}
394.0 Rheumatic disease of the heart valves	Cardiovascular system	0.8	['B01AA03', 'C01AA05', 'C07AB07', 'C03CA01', 'C01DA14']	{'Cardiovascular system': 4, 'Blood and blood forming organs': 1}
562.1 Diverticulosis	Alimentary tract and metabolism	0.8	['A06AC01', 'A03AA04', 'A06AC51', 'A03AX08', 'C10AX06']	{'Alimentary tract and metabolism': 4, 'Cardiovascular system': 1}
789.0 Nausea and vomiting	Alimentary tract and metabolism	0.8	['A03FA01', 'A03FA03', 'G03XA01', 'A07DA03', 'A02BC01']	{'Alimentary tract and metabolism': 4, 'Genito-urinary system and sex hormones': 1}
480.0 Pneumonia	Respiratory system	0.8	['R03BB04', 'R03AK06', 'R05CB03', 'R01AX03', 'A07EA01']	{'Respiratory system': 4, 'Alimentary tract and metabolism': 1}
618.6 Vaginal enterocele, congenital or acquired	Genito-urinary system and sex hormones	0.8	['G03CA57', 'G03CA03', 'A12AA20', 'G03CA04', 'G04BD08']	{'Genito-urinary system and sex hormones': 4, 'Alimentary tract and metabolism': 1}
586.0 Other disorders of the kidney and ureters	Cardiovascular system	0.8	['C09CA04', 'A11CC03', 'C02CA04', 'C09CA06', 'C03CA01']	{'Cardiovascular system': 4, 'Alimentary tract and metabolism': 1}
636.2 Early onset of delivery	Genito-urinary system and sex hormones	0.8	['B03A', 'G02BA03', 'G03AA07', 'G03AC09', 'G03FA01']	{'Genito-urinary system and sex hormones': 4, 'Blood and blood forming organs': 1}
661.0 Fetal distress and abnormal forces of labor	Genito-urinary system and sex hormones	0.8	['G02BA03', 'G03AC09', 'G03AA07', 'G03AC01', 'C01EB16']	{'Genito-urinary system and sex hormones': 4, 'Cardiovascular system': 1}
334.0 Degenerative disease of the spinal cord	Nervous system	0.8	['N03AX12', 'N02AX02', 'N06AA09', 'M03BX01', 'N03AX16']	{'Nervous system': 4, 'Musculo-skeletal system': 1}
255.1 Adrenal hyperfunction	Cardiovascular system	0.8	['C03DA01', 'A01AC03', 'C02CA04', 'C08CA02', 'C08CA01']	{'Cardiovascular system': 4, 'Alimentary tract and metabolism': 1}
599.2 Retention of urine	Genito-urinary system and sex hormones	0.8	['G04CA02', 'D11AX10', 'G04CB02', 'G04CA01', 'G04BE03']	{'Genito-urinary system and sex hormones': 4, 'Dermatologicals': 1}
440.0 Atherosclerosis	Cardiovascular system	0.8	['B01AC04', 'C01DX16', 'C01DA02', 'C01DA14', 'C10AA05']	{'Cardiovascular system': 4, 'Blood and blood forming organs': 1}
427.5 Arrhythmia (cardiac) NOS	Cardiovascular system	0.8	['C01BC04', 'C08DA01', 'B01AA03', 'C07AB07', 'C07AA07']	{'Cardiovascular system': 4, 'Blood and blood forming organs': 1}
340.1 Migrain with aura	Nervous system	0.8	['B01AC04', 'N02CC01', 'N03AX12', 'N06AA09', 'N02CC03']	{'Nervous system': 4, 'Blood and blood forming organs': 1}
765.0 Cervical radiculitis	Nervous system	0.8	['N03AX12', 'N02AX02', 'N03AX16', 'N06AA09', 'D11AX18']	{'Nervous system': 4, 'Dermatologicals': 1}
703.1 Ingrowing nail	Cardiovascular system	0.8	['C08CA13', 'C07AA05', 'C09CA04', 'R03BB01', 'C02AC05']	{'Cardiovascular system': 4, 'Respiratory system': 1}
365.2 Primary angle-closure glaucoma	Sensory organs	0.8	['S01EE01', 'S01ED51', 'S01EE03', 'C07AA06', 'S01ED01']	{'Sensory organs': 4, 'Cardiovascular system': 1}
150.0 Cancer of esophagus	Alimentary tract and metabolism	0.8	['A06AD11', 'A02BC03', 'A11AA', 'A02BC05', 'M01AB01']	{'Alimentary tract and metabolism': 4, 'Musculo-skeletal system': 1}
696.41 Psoriasis vulgaris	Dermatologicals	0.8	['D05AX52', 'D05AX02', 'D05AA', 'D07AC01', 'L01BA01']	{'Dermatologicals': 4, 'Antineoplastic and immunomodulating agents': 1}
618.0 Genital prolapse	Genito-urinary system and sex hormones	0.8	['G03CA03', 'G04BD07', 'G03CA57', 'A12AA20', 'G03CX01']	{'Genito-urinary system and sex hormones': 4, 'Alimentary tract and metabolism': 1}
333.4 Torsion dystonia	Nervous system	0.8	['N03AE01', 'N04BA02', 'N04BC04', 'N05BA01', 'A12CC']	{'Nervous system': 4, 'Alimentary tract and metabolism': 1}
300.12 Agorophobia, social phobia, and panic disorder	Nervous system	0.8	['C07AA05', 'N06AB05', 'N06AB04', 'N06AX11', 'N05BA01']	{'Nervous system': 4, 'Cardiovascular system': 1}
598.9 Other nonspecific findings on examination of urine	Cardiovascular system	0.8	['C09CA04', 'C10AX09', 'G04CA02', 'C08CA02', 'C07AB07']	{'Cardiovascular system': 4, 'Genito-urinary system and sex hormones': 1}
367.9 Blindness and low vision	Sensory organs	0.8	['S01ED51', 'S01EE01', 'S01XA20', 'S01ED01', 'C07AA06']	{'Sensory organs': 4, 'Cardiovascular system': 1}
601.12 Chronic prostatitis	Genito-urinary system and sex hormones	0.8	['G04CA02', 'D11AX10', 'G04CA01', 'G04BE03', 'G04CB02']	{'Genito-urinary system and sex hormones': 4, 'Dermatologicals': 1}
626.1 Irregular menstrual cycle/bleeding	Genito-urinary system and sex hormones	0.8	['G02BA03', 'G03FA01', 'D11AX02', 'G03CA03', 'G03CA04']	{'Genito-urinary system and sex hormones': 4, 'Dermatologicals': 1}
496.2 Chronic bronchitis	Respiratory system	0.8	['R03AK06', 'R03BB04', 'D07AC17', 'R03AC12', 'R03AK07']	{'Respiratory system': 4, 'Dermatologicals': 1}
696.4 Psoriasis	Dermatologicals	0.8	['D05AX52', 'D05AX02', 'D05AA', 'D07AC01', 'L01BA01']	{'Dermatologicals': 4, 'Antineoplastic and immunomodulating agents': 1}
615.0 Endometriosis	Genito-urinary system and sex hormones	0.8	['G03CA03', 'G03CA57', 'M01AG01', 'G03CA', 'G03CX01']	{'Genito-urinary system and sex hormones': 4, 'Musculo-skeletal system': 1}
465.4 Acute laryngitis and tracheitis	Cardiovascular system	0.8	['C03BA11', 'C09CA06', 'C09CA04', 'A10BG03', 'C08CA09']	{'Cardiovascular system': 4, 'Alimentary tract and metabolism': 1}
153.0 Colorectal cancer	Genito-urinary system and sex hormones	0.8	['G03CX01', 'R03AK07', 'G04BE08', 'G04BE03', 'G03FA01']	{'Genito-urinary system and sex hormones': 4, 'Respiratory system': 1}
747.13 Congenital anomalies of great vessels	Cardiovascular system	0.8	['B01AA03', 'C07AB07', 'C03CA01', 'C10AX09', 'C01DA02']	{'Cardiovascular system': 4, 'Blood and blood forming organs': 1}
645.0 Late pregnancy and failed induction	Genito-urinary system and sex hormones	0.8	['G03AC09', 'G02BA03', 'G03AA07', 'G03AC01', 'C01EB16']	{'Genito-urinary system and sex hormones': 4, 'Cardiovascular system': 1}
433.31 Transient cerebral ischemia	Blood and blood forming organs	0.8	['B01AC07', 'B01AC04', 'B01AC30', 'B01AA03', 'A01AD05']	{'Blood and blood forming organs': 4, 'Alimentary tract and metabolism': 1}
605.0 Erectile dysfunction [ED]	Genito-urinary system and sex hormones	0.8	['G04BE08', 'G04BE03', 'G03BA03', 'A10BA02', 'G04CA02']	{'Genito-urinary system and sex hormones': 4, 'Alimentary tract and metabolism': 1}
771.0 Musculoskeletal symptoms referable to limbs	Genito-urinary system and sex hormones	0.8	['G03AC06', 'G03DC06', 'C09CA06', 'G03CX01', 'G03FB08']	{'Genito-urinary system and sex hormones': 4, 'Cardiovascular system': 1}
963.0 Poisoning by primarily systemic agents	Nervous system	0.8	['N06AX16', 'A11EA', 'N06AB10', 'N06AB04', 'N06AB03']	{'Nervous system': 4, 'Alimentary tract and metabolism': 1}
509.8 Dependence on respirator [Ventilator] or supplemental oxygen	Cardiovascular system	0.8	['R03BB04', 'C03CA01', 'C01DA02', 'C01DX16', 'C09AA02']	{'Cardiovascular system': 4, 'Respiratory system': 1}
411.9 Other acute and subacute forms of ischemic heart disease	Cardiovascular system	0.8	['B01AC04', 'C01DA02', 'C07AB07', 'C01DX16', 'C01DA14']	{'Cardiovascular system': 4, 'Blood and blood forming organs': 1}
442.1 Aortic aneurysm	Cardiovascular system	0.8	['B01AA03', 'C07AB07', 'C07AB03', 'C03BA11', 'C08CA01']	{'Cardiovascular system': 4, 'Blood and blood forming organs': 1}
426.9 Cardiac pacemaker/device in situ	Cardiovascular system	0.8	['B01AC04', 'C01DX16', 'C01DA14', 'C01DA02', 'C07AB07']	{'Cardiovascular system': 4, 'Blood and blood forming organs': 1}
964.1 Anticoagulants causing adverse effects	Cardiovascular system	0.8	['B01AA03', 'C01AA05', 'C07AB07', 'C03CA01', 'C09CA04']	{'Cardiovascular system': 4, 'Blood and blood forming organs': 1}
663.0 Umbilical cord complications during labor and delivery	Genito-urinary system and sex hormones	0.8	['B03A', 'G02BA03', 'G03AC09', 'G03AA07', 'G03AC01']	{'Genito-urinary system and sex hormones': 4, 'Blood and blood forming organs': 1}
8.5 Bacterial enteritis	Alimentary tract and metabolism	0.8	['A02BC01', 'A02BX13', 'A02BC03', 'B03BA', 'A02BA02']	{'Alimentary tract and metabolism': 4, 'Blood and blood forming organs': 1}
561.2 Flatulence	Alimentary tract and metabolism	0.8	['A03AA04', 'A06AD65', 'A02BC01', 'A12CB', 'L04AA10']	{'Alimentary tract and metabolism': 4, 'Antineoplastic and immunomodulating agents': 1}
619.3 Noninflammatory disorders of cervix	Genito-urinary system and sex hormones	0.8	['G02BA03', 'G03FA01', 'D11AX02', 'G03CA03', 'G03AC09']	{'Genito-urinary system and sex hormones': 4, 'Dermatologicals': 1}
642.0 Hypertension complicating pregnancy, childbirth, and the puerperium	Genito-urinary system and sex hormones	0.8	['G02BA03', 'G03AC09', 'B03A', 'G03AA07', 'G03AC01']	{'Genito-urinary system and sex hormones': 4, 'Blood and blood forming organs': 1}
646.0 Other complications of pregnancy NEC	Genito-urinary system and sex hormones	0.8	['G03AC09', 'G03AA07', 'G02BA03', 'G03AC01', 'N06AB03']	{'Genito-urinary system and sex hormones': 4, 'Nervous system': 1}
555.2 Ulcerative colitis	Alimentary tract and metabolism	0.8	['A07EC02', 'L04AX01', 'A07EC04', 'A07EC01', 'A07EA']	{'Alimentary tract and metabolism': 4, 'Antineoplastic and immunomodulating agents': 1}
701.5 Abnormal granulation tissue	Alimentary tract and metabolism	0.8	['A12CB', 'A11GA', 'A11EA', 'C01EB09', 'A11BA']	{'Alimentary tract and metabolism': 4, 'Cardiovascular system': 1}
353.0 Nerve root and plexus disorders	Nervous system	0.8	['N02AX02', 'N03AX12', 'N03AX16', 'N02AA08', 'R05DA04']	{'Nervous system': 4, 'Respiratory system': 1}
395.4 Nonrheumatic pulmonary valve disorders	Cardiovascular system	0.8	['C07AB07', 'C01DA02', 'G04BE03', 'C01DA14', 'C03CA01']	{'Cardiovascular system': 4, 'Genito-urinary system and sex hormones': 1}
753.0 Congenital anomalies of the eye	Sensory organs	0.8	['S01EE01', 'S01ED01', 'S01EE03', 'C09CA04', 'S01KA02']	{'Sensory organs': 4, 'Cardiovascular system': 1}
394.4 Acute rheumatic heart disease	Cardiovascular system	0.8	['B01AA03', 'C01AA05', 'C03CA01', 'C10AA03', 'C09CA06']	{'Cardiovascular system': 4, 'Blood and blood forming organs': 1}
377.0 Disorders of optic nerve and visual pathways	Sensory organs	0.8	['S01EE01', 'S01ED51', 'S01EC04', 'C08CA05', 'S01EE04']	{'Sensory organs': 4, 'Cardiovascular system': 1}
250.24 Type 2 diabetes with neurological manifestations	Alimentary tract and metabolism	0.8	['A10A', 'A10BA02', 'A10BB09', 'A10BG03', 'C03CA01']	{'Alimentary tract and metabolism': 4, 'Cardiovascular system': 1}
250.6 Polyneuropathy in diabetes	Alimentary tract and metabolism	0.8	['A10A', 'A10BA02', 'A10BB09', 'A10BG03', 'C03CA01']	{'Alimentary tract and metabolism': 4, 'Cardiovascular system': 1}
451.2 Phlebitis and thrombophlebitis of lower extremities	Blood and blood forming organs	0.8	['B01AA03', 'C03BA10', 'B01AB04', 'B01AB05', 'B01AB10']	{'Blood and blood forming organs': 4, 'Cardiovascular system': 1}
857.0 Mechanical complication of unspecified genitourinary device, implant, and graft	Genito-urinary system and sex hormones	0.8	['M03BX01', 'G04BD04', 'G04CA02', 'G02BA03', 'G03FB08']	{'Genito-urinary system and sex hormones': 4, 'Musculo-skeletal system': 1}
503.0 Pulmonary congestion and hypostasis	Cardiovascular system	0.8	['C03CA01', 'C03DA01', 'C07AB07', 'B01AA03', 'C01AA05']	{'Cardiovascular system': 4, 'Blood and blood forming organs': 1}
596.0 Other disorders of bladder	Genito-urinary system and sex hormones	0.8	['G04BD08', 'G04BD07', 'G04CA02', 'G04BD04', 'D11AX10']	{'Genito-urinary system and sex hormones': 4, 'Dermatologicals': 1}
971.0 Poisoning by drugs primarily affecting the autonomic nervous system	Nervous system	0.8	['N06AX16', 'C07AA05', 'N05CF01', 'N06AB04', 'N06AB05']	{'Nervous system': 4, 'Cardiovascular system': 1}
377.1 Optic atrophy	Sensory organs	0.8	['S01EE01', 'S01EC04', 'S01EE04', 'S01ED01', 'C09CA08']	{'Sensory organs': 4, 'Cardiovascular system': 1}
427.3 Other specified cardiac dysrhythmias	Cardiovascular system	0.8	['C07AB07', 'C01DA14', 'C01DX16', 'C01BC04', 'B01AA03']	{'Cardiovascular system': 4, 'Blood and blood forming organs': 1}
561.0 Symptoms involving digestive system	Alimentary tract and metabolism	0.8	['A07DA03', 'A03AA04', 'A06AD65', 'G03CA03', 'A06AC01']	{'Alimentary tract and metabolism': 4, 'Genito-urinary system and sex hormones': 1}
564.9 Personal history of diseases of digestive system	Alimentary tract and metabolism	0.8	['A07EC02', 'L04AX01', 'A07DA03', 'A02BC05', 'A02BC01']	{'Alimentary tract and metabolism': 4, 'Antineoplastic and immunomodulating agents': 1}
574.12 Cholelithiasis with other cholecystitis	Genito-urinary system and sex hormones	0.8	['G03CA04', 'G03CA03', 'S01AX18', 'G03AA10', 'G03CA53']	{'Genito-urinary system and sex hormones': 4, 'Sensory organs': 1}
989.0 Toxic effect of other substances, chiefly nonmedicinal as to source	Nervous system	0.8	['N06DX02', 'N06AX16', 'N03AB02', 'A02BX13', 'N03AF01']	{'Nervous system': 4, 'Alimentary tract and metabolism': 1}
524.3 Anomalies of tooth position/malocclusion	Alimentary tract and metabolism	0.8	['A12AA20', 'G03AC09', 'A12CC', 'A11CC', 'A12CB']	{'Alimentary tract and metabolism': 4, 'Genito-urinary system and sex hormones': 1}
614.3 Pelvic inflammatory disease (PID)	Genito-urinary system and sex hormones	0.8	['G03CA57', 'G03CA04', 'G03CA03', 'R06AB04', 'G03FA01']	{'Genito-urinary system and sex hormones': 4, 'Respiratory system': 1}
395.3 Nonrheumatic tricuspid valve disorders	Cardiovascular system	0.8	['B01AA03', 'C03CA01', 'C01AA05', 'C07AB07', 'C09CA04']	{'Cardiovascular system': 4, 'Blood and blood forming organs': 1}
819.0 Skull and face fracture and other intercranial injury	Nervous system	0.8	['N03AF01', 'N07CA02', 'N03AX14', 'R01AD08', 'N06AB06']	{'Nervous system': 4, 'Respiratory system': 1}
596.5 Functional disorders of bladder	Genito-urinary system and sex hormones	0.8	['G04BD08', 'G04BD07', 'M03BX01', 'G04BD04', 'G04CA01']	{'Genito-urinary system and sex hormones': 4, 'Musculo-skeletal system': 1}
618.5 Prolapse of vaginal vault after hysterectomy	Genito-urinary system and sex hormones	0.8	['G03CA03', 'G03CA57', 'A06AD65', 'G04BD08', 'G03CA']	{'Genito-urinary system and sex hormones': 4, 'Alimentary tract and metabolism': 1}
653.0 Problems associated with amniotic cavity and membranes	Genito-urinary system and sex hormones	0.8	['G02BA03', 'G03AC09', 'G03AA07', 'G03AA09', 'C01EB16']	{'Genito-urinary system and sex hormones': 4, 'Cardiovascular system': 1}
555.21 Ulcerative colitis (chronic)	Alimentary tract and metabolism	0.8	['A07EC02', 'L04AX01', 'A07EA01', 'A07EC01', 'A07EC04']	{'Alimentary tract and metabolism': 4, 'Antineoplastic and immunomodulating agents': 1}
627.2 Symptomatic menopause	Genito-urinary system and sex hormones	0.8	['G03CA03', 'G03FB08', 'G03CA', 'P01BC01', 'G03BA03']	{'Genito-urinary system and sex hormones': 4, 'Antiparasitic products, insecticides and repellents': 1}
930.0 Allergic reaction to food	Respiratory system	0.8	['R06AX26', 'A07EA07', 'R03BA05', 'R01AD09', 'R06AE07']	{'Respiratory system': 4, 'Alimentary tract and metabolism': 1}
619.2 Disorders of uterus, NEC	Genito-urinary system and sex hormones	0.8	['D11AX02', 'G03FA01', 'G02BA03', 'G03FB08', 'G03CX01']	{'Genito-urinary system and sex hormones': 4, 'Dermatologicals': 1}
618.2 Uterine/Uterovaginal prolapse	Genito-urinary system and sex hormones	0.8	['G03CA03', 'G03CA57', 'G03CA04', 'G04BD08', 'D11AX02']	{'Genito-urinary system and sex hormones': 4, 'Dermatologicals': 1}
276.5 Hypovolemia	Alimentary tract and metabolism	0.8	['A10A', 'A10BB09', 'A10BA02', 'C03CA01', 'A07DA03']	{'Alimentary tract and metabolism': 4, 'Cardiovascular system': 1}
627.1 Postmenopausal bleeding	Genito-urinary system and sex hormones	0.8	['G03FA01', 'G03FA12', 'G03CX01', 'G03FB08', 'D11AX02']	{'Genito-urinary system and sex hormones': 4, 'Dermatologicals': 1}
286.5 Hemorrhagic disorder due to intrinsic circulating anticoagulants	Cardiovascular system	0.8	['B01AA03', 'C01AA05', 'C08DB01', 'C07AB07', 'C09CA06']	{'Cardiovascular system': 4, 'Blood and blood forming organs': 1}
394.3 Aortic valve disease	Cardiovascular system	0.8	['B01AA03', 'C07AB07', 'C03CA01', 'C08DA01', 'C01AA05']	{'Cardiovascular system': 4, 'Blood and blood forming organs': 1}
395.2 Nonrheumatic aortic valve disorders	Cardiovascular system	0.8	['B01AA03', 'C07AB07', 'C01AA05', 'C01DA14', 'C03CA01']	{'Cardiovascular system': 4, 'Blood and blood forming organs': 1}
427.6 Premature beats	Cardiovascular system	0.8	['C07AB07', 'C01BC04', 'C08DA01', 'C08DB01', 'A01AB08']	{'Cardiovascular system': 4, 'Alimentary tract and metabolism': 1}
428.1 Congestive heart failure (CHF) NOS	Cardiovascular system	0.8	['C01AA05', 'C03CA01', 'C03DA01', 'B01AA03', 'C07AG02']	{'Cardiovascular system': 4, 'Blood and blood forming organs': 1}
350.6 Disturbances of sensation of smell and taste	Respiratory system	0.8	['R06AX27', 'A11CB', 'R03AK07', 'R01AD09', 'R01AD01']	{'Respiratory system': 4, 'Alimentary tract and metabolism': 1}
416.0 Cardiomegaly	Cardiovascular system	0.8	['B01AA03', 'C01AA05', 'C03CA01', 'C07AB07', 'C03DA01']	{'Cardiovascular system': 4, 'Blood and blood forming organs': 1}
600.0 Hyperplasia of prostate	Genito-urinary system and sex hormones	0.8	['D11AX10', 'G04CA02', 'G04CA01', 'G04CB02', 'G04BE03']	{'Genito-urinary system and sex hormones': 4, 'Dermatologicals': 1}
578.8 Hemorrhage of rectum and anus	Alimentary tract and metabolism	0.8	['A03AA04', 'A06AC01', 'D05AC01', 'A06AD11', 'A07EC02']	{'Alimentary tract and metabolism': 4, 'Dermatologicals': 1}
272.1 Hyperlipidemia	Cardiovascular system	0.8	['C10AX09', 'C01DX16', 'C10AB05', 'B01AC04', 'C01DA14']	{'Cardiovascular system': 4, 'Blood and blood forming organs': 1}
411.1 Unstable angina (intermediate coronary syndrome)	Cardiovascular system	0.8	['C01DX16', 'C01DA14', 'C01DA02', 'C01DA02', 'B01AC04']	{'Cardiovascular system': 4, 'Blood and blood forming organs': 1}
292.6 Hallucinations	Nervous system	0.8	['N04BC04', 'N06AX16', 'N06AB05', 'N06AX11', 'P01BC01']	{'Nervous system': 4, 'Antiparasitic products, insecticides and repellents': 1}
394.7 Disease of tricuspid valve	Cardiovascular system	0.8	['C01AA05', 'B01AA03', 'C07AB07', 'C03CA01', 'C03DA01']	{'Cardiovascular system': 4, 'Blood and blood forming organs': 1}
751.1 Congenital anomalies of genital organs	Genito-urinary system and sex hormones	0.8	['G03FB08', 'G03BA03', 'G03CA03', 'R06AX27', 'G03AA07']	{'Genito-urinary system and sex hormones': 4, 'Respiratory system': 1}
499.0 Cystic fibrosis	Alimentary tract and metabolism	0.8	['A12AA20', 'M05BA04', 'A11AA', 'A06AD65', 'A11HA']	{'Alimentary tract and metabolism': 4, 'Musculo-skeletal system': 1}
639.0 Complications following abortion or ectopic and molar pregnancies	Nervous system	0.8	['M01AH05', 'N06AB04', 'N06AB05', 'N02CC04', 'N06AX16']	{'Nervous system': 4, 'Musculo-skeletal system': 1}
427.11 Paroxysmal supraventricular tachycardia	Cardiovascular system	0.8	['C07AA07', 'C01BC04', 'C08DA01', 'C07AB07', 'B01AA03']	{'Cardiovascular system': 4, 'Blood and blood forming organs': 1}
531.4 Peptic ulcer, site unspecified	Alimentary tract and metabolism	0.8	['A02BC03', 'A02BC05', 'B01AC04', 'A02BC01', 'A02BA02']	{'Alimentary tract and metabolism': 4, 'Blood and blood forming organs': 1}
360.2 Progressive myopia	Sensory organs	0.8	['S01EE01', 'G03AC09', 'S01ED51', 'S01EE04', 'S01EE03']	{'Sensory organs': 4, 'Genito-urinary system and sex hormones': 1}
669.0 Complications of labor and delivery NEC	Genito-urinary system and sex hormones	0.8	['G03AA07', 'G02BA03', 'G03AC09', 'G03AC01', 'C01EB16']	{'Genito-urinary system and sex hormones': 4, 'Cardiovascular system': 1}
652.0 Malposition and malpresentation of fetus or obstruction	Genito-urinary system and sex hormones	0.8	['G03AC09', 'G03AA07', 'G02BA03', 'G03AC06', 'C01EB16']	{'Genito-urinary system and sex hormones': 4, 'Cardiovascular system': 1}
276.6 Fluid overload	Cardiovascular system	0.8	['C03CA01', 'C02CA04', 'A10BB09', 'C03DA01', 'C09CA04']	{'Cardiovascular system': 4, 'Alimentary tract and metabolism': 1}
480.1 Bacterial pneumonia	Respiratory system	0.8	['R03BB04', 'R03AK06', 'R03DC03', 'R01AX03', 'A07EA01']	{'Respiratory system': 4, 'Alimentary tract and metabolism': 1}
285.8 Hemoglobinuria	Blood and blood forming organs	0.8	['B01AA03', 'B03A', 'B01AC04', 'B03BB01', 'D01AE13']	{'Blood and blood forming organs': 4, 'Dermatologicals': 1}
512.1 Wheezing	Respiratory system	0.8	['R03AK07', 'R03DC03', 'C01DA14', 'R03AC02', 'R03AK06']	{'Respiratory system': 4, 'Cardiovascular system': 1}
117.0 Mycoses	Respiratory system	0.8	['R03AK06', 'A07EA07', 'R06AX26', 'R03AC02', 'R03AK07']	{'Respiratory system': 4, 'Alimentary tract and metabolism': 1}
495.2 Asthma with exacerbation	Respiratory system	0.8	['R03AK06', 'R03AK07', 'D07AC17', 'R03AC02', 'R03DC03']	{'Respiratory system': 4, 'Dermatologicals': 1}
642.1 Preeclampsia and eclampsia	Genito-urinary system and sex hormones	0.8	['G03AC09', 'G02BA03', 'G03AA07', 'G03AC01', 'R03BA01']	{'Genito-urinary system and sex hormones': 4, 'Respiratory system': 1}
333.1 Essential tremor	Nervous system	0.8	['C07AA05', 'N03AE01', 'N03AA03', 'N03AG01', 'N06DX02']	{'Nervous system': 4, 'Cardiovascular system': 1}
721.1 Spondylosis without myelopathy	Nervous system	0.8	['N02AX02', 'N02AA08', 'D11AX18', 'N06AA09', 'N02AJ06']	{'Nervous system': 4, 'Dermatologicals': 1}
427.42 Cardiac arrest	Cardiovascular system	0.8	['C07AB07', 'B01AC04', 'C03CA01', 'C05AE01', 'C01DA14']	{'Cardiovascular system': 4, 'Blood and blood forming organs': 1}
619.5 Noninflammatory disorders of vulva and perineum	Genito-urinary system and sex hormones	0.8	['G03CA03', 'D11AX02', 'G03CA04', 'G03AA07', 'G03CA57']	{'Genito-urinary system and sex hormones': 4, 'Dermatologicals': 1}
622.1 Polyp of corpus uteri	Genito-urinary system and sex hormones	0.8	['G03FA01', 'G03CX01', 'G03FB08', 'G02BA03', 'L02BA01']	{'Genito-urinary system and sex hormones': 4, 'Antineoplastic and immunomodulating agents': 1}
851.0 Complications of transplants and reattached limbs	Nervous system	0.8	['N02AX02', 'D11AX18', 'N02AA08', 'N02AJ06', 'N02AJ01']	{'Nervous system': 4, 'Dermatologicals': 1}
807.0 Fracture of ribs	Alimentary tract and metabolism	0.8	['N06DX02', 'A11CB', 'A11GA', 'A12CE', 'A11HA']	{'Alimentary tract and metabolism': 4, 'Nervous system': 1}
300.4 Dysthymic disorder	Nervous system	0.8	['N06AB06', 'N06AX16', 'N06AX11', 'A10BG03', 'N06AB04']	{'Nervous system': 4, 'Alimentary tract and metabolism': 1}
420.1 Myocarditis	Cardiovascular system	0.8	['C07AB07', 'C09CA08', 'B01AA03', 'C03DA01', 'C09AA04']	{'Cardiovascular system': 4, 'Blood and blood forming organs': 1}
738.4 Acquired spondylolisthesis	Nervous system	0.8	['N02AX02', 'D11AX18', 'N02AA08', 'N02AJ06', 'N03AX16']	{'Nervous system': 4, 'Dermatologicals': 1}
596.1 Bladder neck obstruction	Genito-urinary system and sex hormones	0.8	['G04CA01', 'G04CA02', 'D11AX10', 'G04BD07', 'G04CB02']	{'Genito-urinary system and sex hormones': 4, 'Dermatologicals': 1}
509.1 Respiratory failure	Respiratory system	0.8	['R03BB04', 'R03AK06', 'C03CA01', 'R03AK07', 'R05CB03']	{'Respiratory system': 4, 'Cardiovascular system': 1}
854.0 Complications of cardiac/vascular device, implant, and graft	Cardiovascular system	0.8	['C01DX16', 'C01DA14', 'B01AC04', 'C01DA02', 'C07AB07']	{'Cardiovascular system': 4, 'Blood and blood forming organs': 1}
496.3 Bronchiectasis	Respiratory system	0.8	['R05CB03', 'R03BB04', 'J01FA10', 'R03AK06', 'R03AK07']	{'Respiratory system': 4, 'Antiinfectives for systemic use': 1}
510.0 Other diseases of lung	Respiratory system	0.8	['R03BB04', 'R03AK06', 'A07EA01', 'R01AX03', 'R03AC02']	{'Respiratory system': 4, 'Alimentary tract and metabolism': 1}
276.14 Hypopotassemia	Cardiovascular system	0.8	['C03AA01', 'C07CB03', 'C02CA04', 'C03BA11', 'A11DA01']	{'Cardiovascular system': 4, 'Alimentary tract and metabolism': 1}
628.0 Ovarian cyst	Genito-urinary system and sex hormones	0.8	['G03CA03', 'G03CA57', 'D11AX02', 'G03CX01', 'G03CA']	{'Genito-urinary system and sex hormones': 4, 'Dermatologicals': 1}
480.2 Viral pneumonia	Alimentary tract and metabolism	0.8	['A10BA02', 'A10BB09', 'A07EC01', 'A10BG02', 'R03AK06']	{'Alimentary tract and metabolism': 4, 'Respiratory system': 1}
722.9 Other and unspecified disc disorder	Nervous system	0.8	['N03AX16', 'N03AX12', 'D11AX18', 'N02AX02', 'N06AA09']	{'Nervous system': 4, 'Dermatologicals': 1}
333.0 Extrapyramidal disease and abnormal movement disorders	Nervous system	0.8	['N04BC05', 'N04BC04', 'P01BC01', 'N03AE01', 'N03AX16']	{'Nervous system': 4, 'Antiparasitic products, insecticides and repellents': 1}
598.0 Abnormal findings on examination of urine	Genito-urinary system and sex hormones	0.8	['G04CA02', 'D11AX10', 'G04CA01', 'G04BD07', 'G04BD08']	{'Genito-urinary system and sex hormones': 4, 'Dermatologicals': 1}
245.2 Chronic thyroiditis	Alimentary tract and metabolism	0.8	['H03AA01', 'A07EA07', 'A06AB06', 'A03AA04', 'A11GA']	{'Alimentary tract and metabolism': 4, 'Systemic hormonal preparations, excluding sex hormones and insulins': 1}
506.0 Empyema and pneumothorax	Respiratory system	0.8	['R03BB04', 'R05CB03', 'R03AC02', 'R03AK06', 'A11EA']	{'Respiratory system': 4, 'Alimentary tract and metabolism': 1}
386.1 Meniere's disease	Nervous system	0.8	['N07CA01', 'N05AB04', 'N07CA02', 'N06DX02', 'D10AF02']	{'Nervous system': 4, 'Dermatologicals': 1}
459.9 Circulatory disease NEC	Blood and blood forming organs	0.8	['B01AA03', 'B01AC07', 'B01AC04', 'B01AC30', 'C01AA05']	{'Blood and blood forming organs': 4, 'Cardiovascular system': 1}
371.9 Chronic inflammatory disorders of orbit	Cardiovascular system	0.8	['C09CA07', 'C08CA13', 'C09CA01', 'C08CA09', 'A12CC']	{'Cardiovascular system': 4, 'Alimentary tract and metabolism': 1}
420.0 Carditis	Cardiovascular system	0.8	['C03DA01', 'C10AA03', 'C08CA13', 'C01AA05', 'B01AA03']	{'Cardiovascular system': 4, 'Blood and blood forming organs': 1}
425.2 Secondary/extrinsic cardiomyopathies	Cardiovascular system	0.8	['C08DB01', 'C01DA02', 'R06AB04', 'C01DA14', 'C09CA07']	{'Cardiovascular system': 4, 'Respiratory system': 1}
426.21 First degree AV block	Cardiovascular system	0.8	['C01DA14', 'C07AB07', 'B01AC04', 'C01BC04', 'C01DA02']	{'Cardiovascular system': 4, 'Blood and blood forming organs': 1}
276.41 Acidosis	Alimentary tract and metabolism	0.8	['R03BB04', 'A10BB09', 'A10BA02', 'A10BB12', 'A10A']	{'Alimentary tract and metabolism': 4, 'Respiratory system': 1}
172.2 Other non-epithelial cancer of skin	Alimentary tract and metabolism	0.6	['A11CB', 'A11BA', 'C10AX06', 'M01AX05', 'A11AA']	{'Alimentary tract and metabolism': 3, 'Cardiovascular system': 1, 'Musculo-skeletal system': 1}
250.13 Type 1 diabetes with ophthalmic manifestations	Cardiovascular system	0.6	['A10A', 'A10BA02', 'C03CA01', 'C09CA04', 'C09AA03']	{'Cardiovascular system': 3, 'Alimentary tract and metabolism': 2}
401.22 Hypertensive chronic kidney disease	Cardiovascular system	0.6	['A11CC03', 'C03CA01', 'C02CA04', 'D11AH01', 'C09CA04']	{'Cardiovascular system': 3, 'Alimentary tract and metabolism': 1, 'Dermatologicals': 1}
279.7 Other immunological findings	Genito-urinary system and sex hormones	0.6	['D11AX10', 'G04CA01', 'G04CA02', 'G04BE08', 'R06AX26']	{'Genito-urinary system and sex hormones': 3, 'Dermatologicals': 1, 'Respiratory system': 1}
429.2 Abnormal function study of cardiovascular system	Cardiovascular system	0.6	['C07AB07', 'C10AA05', 'C07AB03', 'A01AD05', 'J01DB05']	{'Cardiovascular system': 3, 'Alimentary tract and metabolism': 1, 'Antiinfectives for systemic use': 1}
586.2 Cyst of kidney, acquired	Cardiovascular system	0.6	['C02CA04', 'G04CA02', 'D11AX10', 'C08CA01', 'C08CA02']	{'Cardiovascular system': 3, 'Genito-urinary system and sex hormones': 1, 'Dermatologicals': 1}
185.0 Cancer of prostate	Antineoplastic and immunomodulating agents	0.6	['L02AE03', 'G04BE08', 'L02BB03', 'G04CA02', 'L02AE02']	{'Antineoplastic and immunomodulating agents': 3, 'Genito-urinary system and sex hormones': 2}
711.3 Behcet's syndrome	Alimentary tract and metabolism	0.6	['C01EB09', 'A11GA', 'G04CA02', 'A12CB', 'A11CC']	{'Alimentary tract and metabolism': 3, 'Cardiovascular system': 1, 'Genito-urinary system and sex hormones': 1}
514.1 Abnormal results of function study of pulmonary system	Cardiovascular system	0.6	['C09CA04', 'A07EC01', 'C08CA02', 'C10AA03', 'R01AD01']	{'Cardiovascular system': 3, 'Alimentary tract and metabolism': 1, 'Respiratory system': 1}
312.0 Conduct disorders	Cardiovascular system	0.6	['C08CA09', 'A06AC01', 'R03BA05', 'C07AA07', 'C03BA11']	{'Cardiovascular system': 3, 'Alimentary tract and metabolism': 1, 'Respiratory system': 1}
255.3 Adrenogenital disorders	Alimentary tract and metabolism	0.6	['A01AC03', 'A12AA20', 'A07EA01', 'H02AA02', 'N02CC01']	{'Alimentary tract and metabolism': 3, 'Systemic hormonal preparations, excluding sex hormones and insulins': 1, 'Nervous system': 1}
591.0 Urinary tract infection	Antiinfectives for systemic use	0.6	['J01EA01', 'J01XE01', 'J01DB01', 'M03BX01', 'G04BD07']	{'Antiinfectives for systemic use': 3, 'Musculo-skeletal system': 1, 'Genito-urinary system and sex hormones': 1}
258.0 Iatrogenic endocrine disorders	Systemic hormonal preparations, excluding sex hormones and insulins	0.6	['A01AC03', 'G03BA03', 'H03AA01', 'H01AC01', 'H01BA02']	{'Systemic hormonal preparations, excluding sex hormones and insulins': 3, 'Alimentary tract and metabolism': 1, 'Genito-urinary system and sex hormones': 1}
556.1 Ulceration of intestine	Alimentary tract and metabolism	0.6	['A07EC02', 'L04AX01', 'A07DA03', 'P01BA02', 'A03BB01']	{'Alimentary tract and metabolism': 3, 'Antineoplastic and immunomodulating agents': 1, 'Antiparasitic products, insecticides and repellents': 1}
695.7 Prurigo and Lichen	Genito-urinary system and sex hormones	0.6	['D07AD01', 'G03FA12', 'G03CA04', 'G03CX01', 'N05CF01']	{'Genito-urinary system and sex hormones': 3, 'Dermatologicals': 1, 'Nervous system': 1}
349.0 Other and unspecified disorders of the nervous system	Nervous system	0.6	['N03AX12', 'N06AA09', 'B02AA02', 'N02AX02', 'A06AD11']	{'Nervous system': 3, 'Blood and blood forming organs': 1, 'Alimentary tract and metabolism': 1}
573.3 Hepatomegaly	Cardiovascular system	0.6	['A11DA01', 'C03DA01', 'C10AB05', 'A11EA', 'C03CA01']	{'Cardiovascular system': 3, 'Alimentary tract and metabolism': 2}
289.4 Lymphadenitis	Dermatologicals	0.6	['D07AC07', 'D07CD01', 'L01BB05', 'M01AB01', 'D05AX02']	{'Dermatologicals': 3, 'Antineoplastic and immunomodulating agents': 1, 'Musculo-skeletal system': 1}
260.6 Anorexia	Antiinfectives for systemic use	0.6	['N06AB05', 'J05AF02', 'J05AB01', 'J01FA01', 'M01AB01']	{'Antiinfectives for systemic use': 3, 'Nervous system': 1, 'Musculo-skeletal system': 1}
577.1 Acute pancreatitis	Alimentary tract and metabolism	0.6	['A09AA02', 'A02BC01', 'A03FA01', 'N02AA08', 'N05BA12']	{'Alimentary tract and metabolism': 3, 'Nervous system': 2}
750.2 Lower gastrointestinal congenital anomalies	Alimentary tract and metabolism	0.6	['A06AD11', 'A06AD65', 'C07AA05', 'A02BC05', 'N02CC01']	{'Alimentary tract and metabolism': 3, 'Cardiovascular system': 1, 'Nervous system': 1}
798.1 Chronic fatigue syndrome	Nervous system	0.6	['N06AA09', 'C01EB09', 'N06AX16', 'N05CF01', 'A12CC']	{'Nervous system': 3, 'Cardiovascular system': 1, 'Alimentary tract and metabolism': 1}
255.0 Disorders of adrenal glands	Alimentary tract and metabolism	0.6	['A01AC03', 'C03DA01', 'A12AA20', 'R06AX26', 'A03BB01']	{'Alimentary tract and metabolism': 3, 'Cardiovascular system': 1, 'Respiratory system': 1}
585.2 Renal failure NOS	Cardiovascular system	0.6	['A11CC03', 'C03CA01', 'M04AA01', 'C02CA04', 'C09CA04']	{'Cardiovascular system': 3, 'Alimentary tract and metabolism': 1, 'Musculo-skeletal system': 1}
870.0 Open wounds of head; neck; and trunk	Nervous system	0.6	['N06AX11', 'N05AH04', 'A10BB09', 'C02CA04', 'N06AA09']	{'Nervous system': 3, 'Alimentary tract and metabolism': 1, 'Cardiovascular system': 1}
614.5 Inflammatory disease of cervix, vagina, and vulva	Alimentary tract and metabolism	0.6	['D07AD01', 'A12CB', 'G03CA03', 'A11GA', 'A11AA']	{'Alimentary tract and metabolism': 3, 'Dermatologicals': 1, 'Genito-urinary system and sex hormones': 1}
727.0 Other disorders of synovium, tendon, and bursa	Musculo-skeletal system	0.6	['M01AX25', 'M01AB55', 'M01AX05', 'D11AX18', 'N02BA51']	{'Musculo-skeletal system': 3, 'Dermatologicals': 1, 'Nervous system': 1}
384.0 Other disorders of tympanic membrane	Alimentary tract and metabolism	0.6	['D05AX02', 'A07EC01', 'A11B', 'A11CB', 'M01AX05']	{'Alimentary tract and metabolism': 3, 'Dermatologicals': 1, 'Musculo-skeletal system': 1}
353.2 Nerve root lesions	Nervous system	0.6	['N03AX12', 'N02AX02', 'G02BA03', 'D11AX18', 'N05BA01']	{'Nervous system': 3, 'Genito-urinary system and sex hormones': 1, 'Dermatologicals': 1}
741.5 Hemarthrosis	Alimentary tract and metabolism	0.6	['C10AX09', 'A11HA', 'R06AB04', 'A11CB', 'A11GA']	{'Alimentary tract and metabolism': 3, 'Cardiovascular system': 1, 'Respiratory system': 1}
728.2 Laxity of ligament or hypermobility syndrome	Respiratory system	0.6	['R05DA04', 'R03DC03', 'R06AX27', 'B03AA07', 'M01AH05']	{'Respiratory system': 3, 'Blood and blood forming organs': 1, 'Musculo-skeletal system': 1}
556.0 Ulceration of the lower GI tract	Alimentary tract and metabolism	0.6	['A07DA03', 'B03BB01', 'A07EC02', 'A12CB', 'C10AX06']	{'Alimentary tract and metabolism': 3, 'Blood and blood forming organs': 1, 'Cardiovascular system': 1}
464.0 Acute sinusitis	Respiratory system	0.6	['R01AD08', 'R01AD09', 'B03A', 'R03AK07', 'A11AA']	{'Respiratory system': 3, 'Blood and blood forming organs': 1, 'Alimentary tract and metabolism': 1}
540.1 Appendicitis	Genito-urinary system and sex hormones	0.6	['G03AC09', 'A11GA', 'D11AX18', 'G03CA03', 'G03FA12']	{'Genito-urinary system and sex hormones': 3, 'Alimentary tract and metabolism': 1, 'Dermatologicals': 1}
315.2 Speech and language disorder	Blood and blood forming organs	0.6	['B01AC07', 'B01AC04', 'B01AA03', 'C10AA03', 'G04BD08']	{'Blood and blood forming organs': 3, 'Cardiovascular system': 1, 'Genito-urinary system and sex hormones': 1}
720.0 Spinal stenosis	Nervous system	0.6	['N02AX02', 'N02AA08', 'M01AB55', 'D11AX18', 'N06AA09']	{'Nervous system': 3, 'Musculo-skeletal system': 1, 'Dermatologicals': 1}
791.0 Gangrene	Alimentary tract and metabolism	0.6	['A10A', 'A10BA02', 'A10BB09', 'N03AX12', 'B01AC04']	{'Alimentary tract and metabolism': 3, 'Nervous system': 1, 'Blood and blood forming organs': 1}
276.13 Hyperpotassemia	Alimentary tract and metabolism	0.6	['A10BB09', 'A10BA02', 'A10A', 'C03CA01', 'C02CA04']	{'Alimentary tract and metabolism': 3, 'Cardiovascular system': 2}
858.0 Complication of internal orthopedic device	Musculo-skeletal system	0.6	['D11AX18', 'N02AX02', 'M01AC06', 'M01AB05', 'M01AB55']	{'Musculo-skeletal system': 3, 'Dermatologicals': 1, 'Nervous system': 1}
41.1 Staphylococcus infections	Nervous system	0.6	['A10A', 'N02AX02', 'C03CA01', 'N03AX12', 'N02AA08']	{'Nervous system': 3, 'Alimentary tract and metabolism': 1, 'Cardiovascular system': 1}
722.6 Degeneration of intervertebral disc	Nervous system	0.6	['N02AX02', 'N03AX12', 'N03AX16', 'G02CC02', 'D11AX18']	{'Nervous system': 3, 'Genito-urinary system and sex hormones': 1, 'Dermatologicals': 1}
218.1 Uterine leiomyoma	Genito-urinary system and sex hormones	0.6	['G03CA03', 'B02AA02', 'M01AG01', 'G03CA57', 'G02BA03']	{'Genito-urinary system and sex hormones': 3, 'Blood and blood forming organs': 1, 'Musculo-skeletal system': 1}
626.12 Excessive or frequent menstruation	Genito-urinary system and sex hormones	0.6	['G02BA03', 'B02AA02', 'M01AG01', 'G03CA57', 'G03CA03']	{'Genito-urinary system and sex hormones': 3, 'Blood and blood forming organs': 1, 'Musculo-skeletal system': 1}
695.2 Bullous dermatoses	Alimentary tract and metabolism	0.6	['A07EA04', 'A07EA01', 'G03FB06', 'D05AX02', 'A12AX']	{'Alimentary tract and metabolism': 3, 'Genito-urinary system and sex hormones': 1, 'Dermatologicals': 1}
742.1 Loose body in joint	Cardiovascular system	0.6	['C10AA07', 'A10BG02', 'C03AA01', 'C07AA05', 'D01AE13']	{'Cardiovascular system': 3, 'Alimentary tract and metabolism': 1, 'Dermatologicals': 1}
594.0 Urinary calculus	Cardiovascular system	0.6	['A10BA02', 'C08CA02', 'C09CA06', 'N02AJ09', 'C10AA05']	{'Cardiovascular system': 3, 'Alimentary tract and metabolism': 1, 'Nervous system': 1}
221.0 Benign neoplasm of other female genital organs	Alimentary tract and metabolism	0.6	['G03FA01', 'A12AA20', 'A12CC', 'A11EA', 'D07AD01']	{'Alimentary tract and metabolism': 3, 'Genito-urinary system and sex hormones': 1, 'Dermatologicals': 1}
382.0 Otalgia	Alimentary tract and metabolism	0.6	['A02BX13', 'A03AA04', 'A02BC04', 'N06AA09', 'G03CA03']	{'Alimentary tract and metabolism': 3, 'Nervous system': 1, 'Genito-urinary system and sex hormones': 1}
758.0 Chromosomal anomalies and genetic disorders	Cardiovascular system	0.6	['B01AA03', 'C07AB03', 'C09AA03', 'P01BA02', 'C10AA07']	{'Cardiovascular system': 3, 'Blood and blood forming organs': 1, 'Antiparasitic products, insecticides and repellents': 1}
586.1 Anatomical abnormatilies of kidney and ureters	Cardiovascular system	0.6	['C02CA04', 'A07EA01', 'C03CA01', 'C09CA06', 'A02BA02']	{'Cardiovascular system': 3, 'Alimentary tract and metabolism': 2}
752.1 Neural tube defects	Nervous system	0.6	['N06AA09', 'N03AX12', 'D11AX18', 'N02AA08', 'R05DA04']	{'Nervous system': 3, 'Dermatologicals': 1, 'Respiratory system': 1}
592.1 Cystitis	Antiinfectives for systemic use	0.6	['J01EA01', 'J01DB01', 'J01XE01', 'G04BD08', 'G04BD07']	{'Antiinfectives for systemic use': 3, 'Genito-urinary system and sex hormones': 2}
426.24 Atrioventricular block, complete	Cardiovascular system	0.6	['B01AA03', 'C07AB07', 'C03CA01', 'A01AD05', 'C09CA06']	{'Cardiovascular system': 3, 'Blood and blood forming organs': 1, 'Alimentary tract and metabolism': 1}
433.21 Cerebral artery occlusion, with cerebral infarction	Blood and blood forming organs	0.6	['B01AC07', 'B01AC04', 'B01AA03', 'C09AA04', 'A01AD05']	{'Blood and blood forming organs': 3, 'Cardiovascular system': 1, 'Alimentary tract and metabolism': 1}
433.2 Occlusion of cerebral arteries	Blood and blood forming organs	0.6	['B01AC07', 'B01AC04', 'B01AA03', 'C09AA04', 'A01AD05']	{'Blood and blood forming organs': 3, 'Cardiovascular system': 1, 'Alimentary tract and metabolism': 1}
379.3 Aphakia and other disorders of lens	Cardiovascular system	0.6	['C07AA02', 'S01EC01', 'P01B', 'C07AA03', 'C10AD06']	{'Cardiovascular system': 3, 'Sensory organs': 1, 'Antiparasitic products, insecticides and repellents': 1}
402.0 Elevated blood pressure reading without diagnosis of hypertension	Cardiovascular system	0.6	['C09CA04', 'C09AA04', 'C08CA13', 'D05AC01', 'A06AB57']	{'Cardiovascular system': 3, 'Dermatologicals': 1, 'Alimentary tract and metabolism': 1}
348.0 Other conditions of brain	Cardiovascular system	0.6	['C07AB07', 'C09AA02', 'N06AX11', 'B01AA03', 'C09AA04']	{'Cardiovascular system': 3, 'Nervous system': 1, 'Blood and blood forming organs': 1}
305.2 Eating disorder	Nervous system	0.6	['N06AX16', 'N06AB03', 'N06AB06', 'A12CB', 'A11JC']	{'Nervous system': 3, 'Alimentary tract and metabolism': 2}
317.0 Alcohol-related disorders	Nervous system	0.6	['A11DA01', 'A11EA', 'N06AX11', 'N05BA01', 'N07BB01']	{'Nervous system': 3, 'Alimentary tract and metabolism': 2}
323.0 Encephalitis	Nervous system	0.6	['N06AB10', 'N03AF01', 'N06AB03', 'A11BA', 'J01DB05']	{'Nervous system': 3, 'Alimentary tract and metabolism': 1, 'Antiinfectives for systemic use': 1}
530.0 Diseases of esophagus	Alimentary tract and metabolism	0.6	['A02BC05', 'A02BX13', 'A02BC01', 'G03CA04', 'C07AB02']	{'Alimentary tract and metabolism': 3, 'Genito-urinary system and sex hormones': 1, 'Cardiovascular system': 1}
619.4 Noninflammatory disorders of vagina	Genito-urinary system and sex hormones	0.6	['G03CA04', 'G03CA03', 'A11CC', 'G04BD08', 'D11AX02']	{'Genito-urinary system and sex hormones': 3, 'Alimentary tract and metabolism': 1, 'Dermatologicals': 1}
625.1 Dyspareunia	Genito-urinary system and sex hormones	0.6	['G03CA03', 'G02BA03', 'D11AX02', 'G03CA04', 'N06AB06']	{'Genito-urinary system and sex hormones': 3, 'Dermatologicals': 1, 'Nervous system': 1}
214.1 Lipoma of skin and subcutaneous tissue	Alimentary tract and metabolism	0.6	['C01EB16', 'A11EA', 'P01BC02', 'A11GA', 'A11JB']	{'Alimentary tract and metabolism': 3, 'Cardiovascular system': 1, 'Antiparasitic products, insecticides and repellents': 1}
130.1 Lyme disease	Respiratory system	0.6	['D11AX10', 'R06AX13', 'R01AD08', 'R03AK13', 'A11CC']	{'Respiratory system': 3, 'Dermatologicals': 1, 'Alimentary tract and metabolism': 1}
331.0 Other cerebral degenerations	Alimentary tract and metabolism	0.6	['A11DA01', 'A11EA', 'N04BA02', 'A06AD11', 'C03DA01']	{'Alimentary tract and metabolism': 3, 'Nervous system': 1, 'Cardiovascular system': 1}
471.0 Nasal polyps	Respiratory system	0.6	['R01AD08', 'R01AD09', 'D07AC17', 'D07AC13', 'R03DC03']	{'Respiratory system': 3, 'Dermatologicals': 2}
681.5 Cellulitis and abscess of leg, except foot	Cardiovascular system	0.6	['C03CA01', 'C03EB01', 'C03DA01', 'A10BA02', 'B01AA03']	{'Cardiovascular system': 3, 'Alimentary tract and metabolism': 1, 'Blood and blood forming organs': 1}
681.6 Cellulitis and abscess of foot, toe	Cardiovascular system	0.6	['C03CA01', 'C03EB01', 'C03DA01', 'A10BA02', 'B01AA03']	{'Cardiovascular system': 3, 'Alimentary tract and metabolism': 1, 'Blood and blood forming organs': 1}
681.3 Cellulitis and abscess of arm/hand	Cardiovascular system	0.6	['C03CA01', 'C03EB01', 'C03DA01', 'A10BA02', 'B01AA03']	{'Cardiovascular system': 3, 'Alimentary tract and metabolism': 1, 'Blood and blood forming organs': 1}
208.0 Benign neoplasm of colon	Alimentary tract and metabolism	0.6	['G03AC01', 'A11AA', 'G03AC09', 'A11BA', 'A11GA']	{'Alimentary tract and metabolism': 3, 'Genito-urinary system and sex hormones': 2}
473.3 Paralysis/spasm of vocal cords or larynx	Alimentary tract and metabolism	0.6	['N06AB10', 'A02BC03', 'G04BE03', 'A02BX13', 'A02BC02']	{'Alimentary tract and metabolism': 3, 'Nervous system': 1, 'Genito-urinary system and sex hormones': 1}
257.0 Testicular dysfunction	Cardiovascular system	0.6	['G04BE08', 'G03BA03', 'C09CA04', 'C02CA04', 'C03BA11']	{'Cardiovascular system': 3, 'Genito-urinary system and sex hormones': 2}
702.4 Degenerative skin disorders	Nervous system	0.6	['G03FB08', 'N02CX01', 'N06AB10', 'J01DB01', 'N03AX16']	{'Nervous system': 3, 'Genito-urinary system and sex hormones': 1, 'Antiinfectives for systemic use': 1}
257.1 Testicular hypofunction	Genito-urinary system and sex hormones	0.6	['G03BA03', 'A01AC03', 'A10BA02', 'G04BE08', 'G04BE03']	{'Genito-urinary system and sex hormones': 3, 'Alimentary tract and metabolism': 2}
987.0 Toxic effect of other gases, fumes, or vapors	Respiratory system	0.6	['A12AA04', 'R03AK06', 'R03BB04', 'A02BC03', 'R03AC02']	{'Respiratory system': 3, 'Alimentary tract and metabolism': 2}
707.1 Decubitus ulcer	Alimentary tract and metabolism	0.6	['A06AB06', 'G04BD04', 'A06AD65', 'M03BX01', 'A06AA02']	{'Alimentary tract and metabolism': 3, 'Genito-urinary system and sex hormones': 1, 'Musculo-skeletal system': 1}
184.0 Cancer of other female genital organs	Cardiovascular system	0.6	['G03CA03', 'C09CA01', 'C09AA04', 'C09CA07', 'G03CX01']	{'Cardiovascular system': 3, 'Genito-urinary system and sex hormones': 2}
442.11 Abdominal aortic aneurysm	Cardiovascular system	0.6	['C01DA14', 'C10AX09', 'B01AC04', 'A01AD05', 'C08DB01']	{'Cardiovascular system': 3, 'Blood and blood forming organs': 1, 'Alimentary tract and metabolism': 1}
442.8 Aneurysm of other specified artery	Cardiovascular system	0.6	['G04BE03', 'A02BC05', 'C02CA04', 'C09CA01', 'C09AA03']	{'Cardiovascular system': 3, 'Genito-urinary system and sex hormones': 1, 'Alimentary tract and metabolism': 1}
473.0 Diseases of the larynx and vocal cords	Alimentary tract and metabolism	0.6	['R03AK06', 'D07AB01', 'A02BX13', 'A02BC04', 'A12CA01']	{'Alimentary tract and metabolism': 3, 'Respiratory system': 1, 'Dermatologicals': 1}
364.9 Cornea replaced by transplant	Sensory organs	0.6	['S01XA20', 'S01ED51', 'S01BA04', 'G03FA01', 'D06BB03']	{'Sensory organs': 3, 'Genito-urinary system and sex hormones': 1, 'Dermatologicals': 1}
386.3 Labyrinthitis	Nervous system	0.6	['N05AB04', 'N06DX02', 'D11AX02', 'N07CA01', 'C01EB09']	{'Nervous system': 3, 'Dermatologicals': 1, 'Cardiovascular system': 1}
722.3 Schmorl's nodes	Nervous system	0.6	['N02AX02', 'N02CC01', 'N02BA51', 'A02AX', 'G04CA01']	{'Nervous system': 3, 'Alimentary tract and metabolism': 1, 'Genito-urinary system and sex hormones': 1}
528.3 Cellulitis and abscess of oral soft tissues	Cardiovascular system	0.6	['C09AA04', 'C08CA09', 'A12AA20', 'C09AA02', 'G03AC09']	{'Cardiovascular system': 3, 'Alimentary tract and metabolism': 1, 'Genito-urinary system and sex hormones': 1}
427.4 Cardiac arrest and ventricular fibrillation	Cardiovascular system	0.6	['C07AB07', 'B01AC04', 'C09AA05', 'C01DA02', 'B01AA03']	{'Cardiovascular system': 3, 'Blood and blood forming organs': 2}
572.0 Ascites (non malignant)	Alimentary tract and metabolism	0.6	['A11DA01', 'C03DA01', 'C07AA05', 'A11EA', 'A05AA02']	{'Alimentary tract and metabolism': 3, 'Cardiovascular system': 2}
350.1 Abnormal involuntary movements	Nervous system	0.6	['C07AA05', 'P01BC01', 'N03AX12', 'N03AX16', 'N03AG01']	{'Nervous system': 3, 'Cardiovascular system': 1, 'Antiparasitic products, insecticides and repellents': 1}
280.1 Iron deficiency anemias, unspecified or not due to blood loss	Blood and blood forming organs	0.6	['B03AA07', 'B03A', 'A10BA02', 'A10BB09', 'B03BA']	{'Blood and blood forming organs': 3, 'Alimentary tract and metabolism': 2}
318.0 Tobacco use disorder	Nervous system	0.6	['A11DA01', 'R03BB04', 'N07BA01', 'N02AX02', 'N05BA01']	{'Nervous system': 3, 'Alimentary tract and metabolism': 1, 'Respiratory system': 1}
342.0 Hemiplegia	Blood and blood forming organs	0.6	['B01AC07', 'M03BX01', 'N03AF01', 'B01AC04', 'B01AA03']	{'Blood and blood forming organs': 3, 'Musculo-skeletal system': 1, 'Nervous system': 1}
686.0 Other local infections of skin and subcutaneous tissue	Alimentary tract and metabolism	0.6	['A10BA02', 'A10A', 'R03AC03', 'N05BB01', 'A10BB09']	{'Alimentary tract and metabolism': 3, 'Respiratory system': 1, 'Nervous system': 1}
701.0 Other hypertrophic and atrophic conditions of skin	Respiratory system	0.6	['R01AD01', 'A11GA', 'R03DC03', 'N06DX02', 'R01AD08']	{'Respiratory system': 3, 'Alimentary tract and metabolism': 1, 'Nervous system': 1}
357.0 Inflammatory and toxic neuropathy	Nervous system	0.6	['N03AX12', 'N03AX16', 'P01BC01', 'A10A', 'N06AA09']	{'Nervous system': 3, 'Antiparasitic products, insecticides and repellents': 1, 'Alimentary tract and metabolism': 1}
759.0 Other and unspecified congenital anomalies	Nervous system	0.6	['N06AA16', 'N06AB06', 'N06AX05', 'D11AX02', 'M01AX05']	{'Nervous system': 3, 'Dermatologicals': 1, 'Musculo-skeletal system': 1}
472.0 Chronic pharyngitis and nasopharyngitis	Respiratory system	0.6	['R01AD08', 'R01AD09', 'D07AC17', 'D07AC13', 'R01AD01']	{'Respiratory system': 3, 'Dermatologicals': 2}
961.0 Poisoning by other anti-infectives	Genito-urinary system and sex hormones	0.6	['G03CA04', 'A06AB06', 'G03CA57', 'G02CC02', 'D06BB03']	{'Genito-urinary system and sex hormones': 3, 'Alimentary tract and metabolism': 1, 'Dermatologicals': 1}
654.1 Abnormality of organs and soft tissues of pelvis complicating pregnancy, childbirth, or the puerperium	Genito-urinary system and sex hormones	0.6	['G03AA07', 'G03AC09', 'G02BA03', 'C01EB16', 'B03AA07']	{'Genito-urinary system and sex hormones': 3, 'Cardiovascular system': 1, 'Blood and blood forming organs': 1}
635.3 Placenta previa and abruptio placenta	Genito-urinary system and sex hormones	0.6	['G02BA03', 'G03AC09', 'G03AA07', 'C01EB16', 'N06AB03']	{'Genito-urinary system and sex hormones': 3, 'Cardiovascular system': 1, 'Nervous system': 1}
426.2 Atrioventricular [AV] block	Cardiovascular system	0.6	['C01BC04', 'C07AB07', 'B01AA03', 'M04AA01', 'C08DB01']	{'Cardiovascular system': 3, 'Blood and blood forming organs': 1, 'Musculo-skeletal system': 1}
782.3 Edema	Cardiovascular system	0.6	['C03CA01', 'C03DA01', 'R03BB04', 'B01AA03', 'C01AA05']	{'Cardiovascular system': 3, 'Respiratory system': 1, 'Blood and blood forming organs': 1}
722.8 Postlaminectomy syndrome	Nervous system	0.6	['N02AX02', 'N06AA09', 'D11AX18', 'N03AX16', 'D07AC01']	{'Nervous system': 3, 'Dermatologicals': 2}
195.0 Cancer, suspected or other	Dermatologicals	0.6	['N02CC02', 'M05BA04', 'D07AC01', 'D11AX10', 'D05AX52']	{'Dermatologicals': 3, 'Nervous system': 1, 'Musculo-skeletal system': 1}
253.2 Pituitary hypofunction	Systemic hormonal preparations, excluding sex hormones and insulins	0.6	['A01AC03', 'G03BA03', 'H01AC01', 'H01BA02', 'H03AA01']	{'Systemic hormonal preparations, excluding sex hormones and insulins': 3, 'Alimentary tract and metabolism': 1, 'Genito-urinary system and sex hormones': 1}
8.6 Viral Enteritis	Alimentary tract and metabolism	0.6	['N06AB03', 'A10A', 'G03AC01', 'A01AC03', 'A07EA01']	{'Alimentary tract and metabolism': 3, 'Nervous system': 1, 'Genito-urinary system and sex hormones': 1}
193.0 Thyroid cancer	Alimentary tract and metabolism	0.6	['H03AA01', 'A11CC03', 'A12AA04', 'A11GA', 'C01BC04']	{'Alimentary tract and metabolism': 3, 'Systemic hormonal preparations, excluding sex hormones and insulins': 1, 'Cardiovascular system': 1}
274.1 Gout	Musculo-skeletal system	0.6	['M04AA01', 'C01EB03', 'M04AC01', 'C02CA04', 'M01AB01']	{'Musculo-skeletal system': 3, 'Cardiovascular system': 2}
716.2 Unspecified monoarthritis	Musculo-skeletal system	0.6	['D11AX18', 'G02CC02', 'M01AC06', 'M01AB55', 'M01AB05']	{'Musculo-skeletal system': 3, 'Dermatologicals': 1, 'Genito-urinary system and sex hormones': 1}
781.0 Symptoms involving nervous and musculoskeletal systems	Nervous system	0.6	['B01AC07', 'N03AX12', 'B01AC04', 'N03AX16', 'N02AX02']	{'Nervous system': 3, 'Blood and blood forming organs': 2}
1009.0 Injury, NOS	Dermatologicals	0.6	['D01AE15', 'A11AA', 'D06BB10', 'D05AX04', 'A11EA']	{'Dermatologicals': 3, 'Alimentary tract and metabolism': 2}
300.8 Acute reaction to stress	Nervous system	0.6	['N06AA16', 'N05CF01', 'B03AA07', 'N06AB04', 'A06AD65']	{'Nervous system': 3, 'Blood and blood forming organs': 1, 'Alimentary tract and metabolism': 1}
224.0 Benign neoplasm of eye	Genito-urinary system and sex hormones	0.6	['R05DA04', 'G02CC02', 'G03CA03', 'G03CX01', 'A11JC']	{'Genito-urinary system and sex hormones': 3, 'Respiratory system': 1, 'Alimentary tract and metabolism': 1}
513.8 Disorders of diaphragm	Cardiovascular system	0.6	['C09CA06', 'C08CA05', 'V06D', 'M01AX25', 'C08DB01']	{'Cardiovascular system': 3, 'Various': 1, 'Musculo-skeletal system': 1}
441.2 Chronic vascular insufficiency of intestine	Cardiovascular system	0.6	['C01DA02', 'R03AK07', 'B01AA03', 'C09AA02', 'C01DA14']	{'Cardiovascular system': 3, 'Respiratory system': 1, 'Blood and blood forming organs': 1}
571.5 Other chronic nonalcoholic liver disease	Alimentary tract and metabolism	0.6	['A10BA02', 'A10BB09', 'N02CX01', 'C10AX09', 'A08AB01']	{'Alimentary tract and metabolism': 3, 'Nervous system': 1, 'Cardiovascular system': 1}
623.0 Hypertrophy of female genital organs	Blood and blood forming organs	0.6	['G02BA03', 'B03AA07', 'B03A', 'G03FA01', 'B02AA02']	{'Blood and blood forming organs': 3, 'Genito-urinary system and sex hormones': 2}
174.1 Breast cancer [female]	Antineoplastic and immunomodulating agents	0.6	['L02BA01', 'L02BG03', 'L02BG04', 'A12AX', 'A11GA']	{'Antineoplastic and immunomodulating agents': 3, 'Alimentary tract and metabolism': 2}
715.1 Sacroiliitis NEC	Nervous system	0.6	['N06AA09', 'N02AJ06', 'A11BA', 'N02AX02', 'D02A']	{'Nervous system': 3, 'Alimentary tract and metabolism': 1, 'Dermatologicals': 1}
363.3 Chorioretinal scars	Alimentary tract and metabolism	0.6	['A10A', 'A10BB09', 'N06DX02', 'A10BA02', 'S01KA02']	{'Alimentary tract and metabolism': 3, 'Nervous system': 1, 'Sensory organs': 1}
560.3 Peritoneal or intestinal adhesions	Genito-urinary system and sex hormones	0.6	['A07DA03', 'G03CA03', 'G03CA57', 'G03CA04', 'A06AD11']	{'Genito-urinary system and sex hormones': 3, 'Alimentary tract and metabolism': 2}
198.5 Secondary malignancy of brain/spine	Antineoplastic and immunomodulating agents	0.6	['L02BG03', 'L02BG04', 'M05BA07', 'L02BA01', 'C03AA01']	{'Antineoplastic and immunomodulating agents': 3, 'Musculo-skeletal system': 1, 'Cardiovascular system': 1}
244.1 Secondary hypothyroidism	Alimentary tract and metabolism	0.6	['H03AA01', 'A11CC03', 'A12AA04', 'A12AA', 'S01AD07']	{'Alimentary tract and metabolism': 3, 'Systemic hormonal preparations, excluding sex hormones and insulins': 1, 'Sensory organs': 1}
535.1 Acute gastritis	Alimentary tract and metabolism	0.6	['A02BC03', 'A02BC01', 'A02BA02', 'N02CC03', 'G03XC01']	{'Alimentary tract and metabolism': 3, 'Nervous system': 1, 'Genito-urinary system and sex hormones': 1}
965.0 Poisoning by analgesics, antipyretics, and antirheumatics	Nervous system	0.6	['N06AX16', 'R06AX26', 'N02AX02', 'N05BA01', 'B01AC04']	{'Nervous system': 3, 'Respiratory system': 1, 'Blood and blood forming organs': 1}
79.1 Varicella infection	Alimentary tract and metabolism	0.6	['A11CC', 'A11EA', 'D06BB03', 'A11HA', 'B03BA03']	{'Alimentary tract and metabolism': 3, 'Dermatologicals': 1, 'Blood and blood forming organs': 1}
250.42 Other abnormal glucose	Alimentary tract and metabolism	0.6	['A10A', 'A10BA02', 'A10BB09', 'C09CA04', 'C09AA04']	{'Alimentary tract and metabolism': 3, 'Cardiovascular system': 2}
443.8 Other specified peripheral vascular diseases	Nervous system	0.6	['N06AX11', 'B01AC04', 'N03AX12', 'G03FA01', 'N05CF01']	{'Nervous system': 3, 'Blood and blood forming organs': 1, 'Genito-urinary system and sex hormones': 1}
333.2 Myoclonus	Nervous system	0.6	['N02AA01', 'C09CA07', 'N03AE01', 'G03AA07', 'N03AG01']	{'Nervous system': 3, 'Cardiovascular system': 1, 'Genito-urinary system and sex hormones': 1}
151.0 Cancer of stomach	Blood and blood forming organs	0.6	['B03BA03', 'B03BA', 'B03AA07', 'J01FA01', 'D07AC01']	{'Blood and blood forming organs': 3, 'Antiinfectives for systemic use': 1, 'Dermatologicals': 1}
526.1 Cysts of the jaws	Alimentary tract and metabolism	0.6	['N06AX25', 'A11GA', 'A10BG03', 'A06AC05', 'D07AC17']	{'Alimentary tract and metabolism': 3, 'Nervous system': 1, 'Dermatologicals': 1}
289.5 Diseases of spleen	Antiinfectives for systemic use	0.6	['J01CE02', 'J01CE', 'J01CA04', 'D10AF02', 'B03BB01']	{'Antiinfectives for systemic use': 3, 'Dermatologicals': 1, 'Blood and blood forming organs': 1}
41.0 Bacterial infection NOS	Respiratory system	0.6	['R03BB04', 'R05CB03', 'J01FA10', 'A02BC03', 'R03AK06']	{'Respiratory system': 3, 'Antiinfectives for systemic use': 1, 'Alimentary tract and metabolism': 1}
242.0 Thyrotoxicosis with or without goiter	Systemic hormonal preparations, excluding sex hormones and insulins	0.6	['H03BB01', 'H03AA01', 'H03BA02', 'C01BD01', 'M02AC']	{'Systemic hormonal preparations, excluding sex hormones and insulins': 3, 'Cardiovascular system': 1, 'Musculo-skeletal system': 1}
519.0 Other diseases of respiratory system, not elsewhere classified	Respiratory system	0.6	['A03AA04', 'R03AC12', 'R03BB04', 'N06AB03', 'R03AC02']	{'Respiratory system': 3, 'Alimentary tract and metabolism': 1, 'Nervous system': 1}
411.41 Aneurysm and dissection of heart	Cardiovascular system	0.6	['C07AB07', 'B01AA03', 'C01AA05', 'C03CA01', 'A01AD05']	{'Cardiovascular system': 3, 'Blood and blood forming organs': 1, 'Alimentary tract and metabolism': 1}
276.1 Electrolyte imbalance	Cardiovascular system	0.6	['C01DA02', 'C07AB12', 'A07DA03', 'C01DX16', 'A12AA20']	{'Cardiovascular system': 3, 'Alimentary tract and metabolism': 2}
707.0 Chronic ulcer of skin	Alimentary tract and metabolism	0.6	['A10A', 'A10BB09', 'A10BA02', 'C03CA01', 'P01BC01']	{'Alimentary tract and metabolism': 3, 'Cardiovascular system': 1, 'Antiparasitic products, insecticides and repellents': 1}
870.3 Other open wound of head and face	Nervous system	0.6	['A11DA01', 'N03AF01', 'N03AX09', 'R06AX12', 'N04BC05']	{'Nervous system': 3, 'Alimentary tract and metabolism': 1, 'Respiratory system': 1}
315.1 Learning disorder	Nervous system	0.6	['A10BB09', 'N03AF01', 'A10BA02', 'N03AG01', 'N02AJ01']	{'Nervous system': 3, 'Alimentary tract and metabolism': 2}
535.2 Atrophic gastritis	Blood and blood forming organs	0.6	['B03BA', 'A10BB09', 'B03AA07', 'B03BA03', 'L02AE03']	{'Blood and blood forming organs': 3, 'Alimentary tract and metabolism': 1, 'Antineoplastic and immunomodulating agents': 1}
634.1 Missed abortion/Hydatidiform mole	Genito-urinary system and sex hormones	0.6	['G03AA07', 'G03AC09', 'G02BA03', 'C01EB16', 'D11AX02']	{'Genito-urinary system and sex hormones': 3, 'Cardiovascular system': 1, 'Dermatologicals': 1}
367.0 Disorders of refraction and accommodation; blindness and low vision	Alimentary tract and metabolism	0.6	['G03CX01', 'A11AA', 'C10AX06', 'A12CB', 'A11GA']	{'Alimentary tract and metabolism': 3, 'Genito-urinary system and sex hormones': 1, 'Cardiovascular system': 1}
361.2 Retinoschisis and retinal cysts	Cardiovascular system	0.6	['A12AX', 'A10BB09', 'C09AA02', 'C10AA07', 'C08CA02']	{'Cardiovascular system': 3, 'Alimentary tract and metabolism': 2}
180.1 Cervical cancer	Genito-urinary system and sex hormones	0.6	['G03CA03', 'G03CA57', 'G03FB05', 'A03AA04', 'N02CC01']	{'Genito-urinary system and sex hormones': 3, 'Alimentary tract and metabolism': 1, 'Nervous system': 1}
306.9 Tension headache	Nervous system	0.6	['C02AC05', 'R01AD09', 'N02CC01', 'N06AA09', 'N05BA01']	{'Nervous system': 3, 'Cardiovascular system': 1, 'Respiratory system': 1}
426.4 Anomalous atrioventricular excitation	Cardiovascular system	0.6	['C07AA07', 'C01BC04', 'N02CC01', 'C07AB07', 'D07AC17']	{'Cardiovascular system': 3, 'Nervous system': 1, 'Dermatologicals': 1}
415.0 Pulmonary heart disease	Blood and blood forming organs	0.6	['B01AA03', 'B01AB10', 'N04BC02', 'C07AB04', 'B01AB05']	{'Blood and blood forming organs': 3, 'Nervous system': 1, 'Cardiovascular system': 1}
713.0 Arthropathy associated with other disorders classified elsewhere	Alimentary tract and metabolism	0.6	['N06AX25', 'A12AA20', 'A12CC', 'B03A', 'A12CB']	{'Alimentary tract and metabolism': 3, 'Nervous system': 1, 'Blood and blood forming organs': 1}
275.0 Disorders of mineral metabolism	Cardiovascular system	0.6	['B03A', 'C09AA02', 'C10AA03', 'D07AB01', 'C09CA07']	{'Cardiovascular system': 3, 'Blood and blood forming organs': 1, 'Dermatologicals': 1}
627.5 Premature menopause and other ovarian failure	Genito-urinary system and sex hormones	0.6	['G03FA01', 'G03CA03', 'G03FB05', 'A07EA07', 'N06AB04']	{'Genito-urinary system and sex hormones': 3, 'Alimentary tract and metabolism': 1, 'Nervous system': 1}
347.0 Cataplexy and narcolepsy	Nervous system	0.6	['R06AX27', 'N06AB05', 'N06DX02', 'N06BA07', 'A08AB01']	{'Nervous system': 3, 'Respiratory system': 1, 'Alimentary tract and metabolism': 1}
224.1 Benign neoplasm of eye, uveal	Cardiovascular system	0.6	['C10AA03', 'G04BD07', 'C09CA03', 'D07AC01', 'C08CA05']	{'Cardiovascular system': 3, 'Genito-urinary system and sex hormones': 1, 'Dermatologicals': 1}
260.1 Cachexia	Cardiovascular system	0.6	['A11EA', 'C08CA05', 'C01DA02', 'D02AX', 'C07AA05']	{'Cardiovascular system': 3, 'Alimentary tract and metabolism': 1, 'Dermatologicals': 1}
280.2 Iron deficiency anemia secondary to blood loss (chronic)	Blood and blood forming organs	0.6	['B03AA07', 'B03A', 'B02AA02', 'D01AE13', 'L04AA10']	{'Blood and blood forming organs': 3, 'Dermatologicals': 1, 'Antineoplastic and immunomodulating agents': 1}
520.2 Disturbances in tooth eruption	Genito-urinary system and sex hormones	0.6	['G03AA07', 'C01EB16', 'G03AC09', 'G02BA03', 'R03BA01']	{'Genito-urinary system and sex hormones': 3, 'Cardiovascular system': 1, 'Respiratory system': 1}
525.0 Other diseases of the teeth and supporting structures	Nervous system	0.6	['N06AB03', 'N02CX02', 'G03AA05', 'J05AB01', 'N07AX01']	{'Nervous system': 3, 'Genito-urinary system and sex hormones': 1, 'Antiinfectives for systemic use': 1}
625.0 Pain and other symptoms associated with female genital organs	Genito-urinary system and sex hormones	0.6	['N02CC03', 'G03CA03', 'D11AX02', 'G02BA03', 'G03FA01']	{'Genito-urinary system and sex hormones': 3, 'Nervous system': 1, 'Dermatologicals': 1}
686.1 Carbuncle and furuncle	Alimentary tract and metabolism	0.6	['A10BA02', 'A10A', 'B03A', 'A10BB09', 'N05CD07']	{'Alimentary tract and metabolism': 3, 'Blood and blood forming organs': 1, 'Nervous system': 1}
830.0 Dislocation	Musculo-skeletal system	0.6	['R01AD01', 'M01AE01', 'M01AX05', 'C01EB16', 'M01AX25']	{'Musculo-skeletal system': 3, 'Respiratory system': 1, 'Cardiovascular system': 1}
362.0 Other retinal disorders	Alimentary tract and metabolism	0.6	['A10A', 'A10BB09', 'A10BA02', 'V06D', 'S01EC04']	{'Alimentary tract and metabolism': 3, 'Various': 1, 'Sensory organs': 1}
262.0 Mineral deficiency NEC	Blood and blood forming organs	0.6	['B03A', 'B03AA07', 'A12AA20', 'A03AA04', 'B03BA']	{'Blood and blood forming organs': 3, 'Alimentary tract and metabolism': 2}
626.2 Dysmenorrhea	Genito-urinary system and sex hormones	0.6	['G02BA03', 'G03CA03', 'M01AG01', 'B02AA02', 'G03CA57']	{'Genito-urinary system and sex hormones': 3, 'Musculo-skeletal system': 1, 'Blood and blood forming organs': 1}
149.2 Cancer of nasopharynx	Nervous system	0.6	['N05BA01', 'N06AA16', 'G03CA57', 'N05CF01', 'G04BE03']	{'Nervous system': 3, 'Genito-urinary system and sex hormones': 2}
614.0 Inflammatory diseases of female pelvic organs	Alimentary tract and metabolism	0.6	['A02BC04', 'A03FA01', 'G03CX01', 'B03BA', 'A03FA03']	{'Alimentary tract and metabolism': 3, 'Genito-urinary system and sex hormones': 1, 'Blood and blood forming organs': 1}
626.4 Premenstrual tension syndromes	Genito-urinary system and sex hormones	0.6	['G03CA03', 'G03CA', 'N06AB03', 'A07EA01', 'G03CA57']	{'Genito-urinary system and sex hormones': 3, 'Nervous system': 1, 'Alimentary tract and metabolism': 1}
426.8 Other cardiac conduction disorders	Cardiovascular system	0.6	['R06AX13', 'C01BC04', 'C07AB07', 'C02CA04', 'R03AC02']	{'Cardiovascular system': 3, 'Respiratory system': 2}
710.1 Osteomyelitis	Alimentary tract and metabolism	0.6	['G03FA01', 'G02CC02', 'A10BB09', 'A10A', 'A10BA02']	{'Alimentary tract and metabolism': 3, 'Genito-urinary system and sex hormones': 2}
512.2 Painful respiration	Cardiovascular system	0.6	['N06AB03', 'C01DA14', 'N06AB04', 'C08DB01', 'C05AE01']	{'Cardiovascular system': 3, 'Nervous system': 2}
711.0 Arthropathy associated with infections	Respiratory system	0.6	['R01AD09', 'D07AC01', 'C09CA07', 'R03BA05', 'R03AC12']	{'Respiratory system': 3, 'Dermatologicals': 1, 'Cardiovascular system': 1}
800.3 Fracture of tibia and fibula	Alimentary tract and metabolism	0.6	['A06AC51', 'A02BA02', 'A02BX13', 'G02BA03', 'G04BE03']	{'Alimentary tract and metabolism': 3, 'Genito-urinary system and sex hormones': 2}
622.2 Mucous polyp of cervix	Genito-urinary system and sex hormones	0.6	['D11AX02', 'G02BA03', 'G03FA01', 'G03CX01', 'B03A']	{'Genito-urinary system and sex hormones': 3, 'Dermatologicals': 1, 'Blood and blood forming organs': 1}
747.11 Cardiac shunt/ heart septal defect	Blood and blood forming organs	0.6	['B01AC04', 'B01AA03', 'B01AC07', 'C01AA05', 'A01AD05']	{'Blood and blood forming organs': 3, 'Cardiovascular system': 1, 'Alimentary tract and metabolism': 1}
473.1 Chronic laryngitis	Alimentary tract and metabolism	0.6	['D06AA03', 'A06AC05', 'C10AA07', 'A02BX13', 'A02BC04']	{'Alimentary tract and metabolism': 3, 'Dermatologicals': 1, 'Cardiovascular system': 1}
529.6 Glossodynia	Cardiovascular system	0.6	['N03AX16', 'C01EB09', 'C03BA11', 'A02BC02', 'C01DA02']	{'Cardiovascular system': 3, 'Nervous system': 1, 'Alimentary tract and metabolism': 1}
696.3 Pityriasis	Cardiovascular system	0.6	['C08CA02', 'C03BA11', 'D02A', 'J01AA02', 'C10AX09']	{'Cardiovascular system': 3, 'Dermatologicals': 1, 'Antiinfectives for systemic use': 1}
455.0 Hemorrhoids	Alimentary tract and metabolism	0.6	['N02CC01', 'C05AX', 'A06AC51', 'A06AC01', 'A06AD65']	{'Alimentary tract and metabolism': 3, 'Nervous system': 1, 'Cardiovascular system': 1}
558.0 Noninfectious gastroenteritis	Alimentary tract and metabolism	0.6	['A07EC02', 'A07DA03', 'L04AX01', 'C10AC01', 'A07EC04']	{'Alimentary tract and metabolism': 3, 'Antineoplastic and immunomodulating agents': 1, 'Cardiovascular system': 1}
306.0 Other mental disorder	Cardiovascular system	0.6	['R03BB04', 'B01AC04', 'C07AB07', 'C01DA02', 'C01DA14']	{'Cardiovascular system': 3, 'Respiratory system': 1, 'Blood and blood forming organs': 1}
350.2 Abnormality of gait	Nervous system	0.6	['N03AX12', 'M03BX01', 'N04BA02', 'G04BD07', 'N04BC05']	{'Nervous system': 3, 'Musculo-skeletal system': 1, 'Genito-urinary system and sex hormones': 1}
580.14 Chronic glomerulonephritis, NOS	Cardiovascular system	0.6	['C03CA01', 'C02CA04', 'M04AA01', 'C09CA04', 'A11CC03']	{'Cardiovascular system': 3, 'Musculo-skeletal system': 1, 'Alimentary tract and metabolism': 1}
610.4 Benign neoplasm of breast	Genito-urinary system and sex hormones	0.6	['G03FB05', 'D11AX02', 'G02BA03', 'G03FA01', 'A12AA20']	{'Genito-urinary system and sex hormones': 3, 'Dermatologicals': 1, 'Alimentary tract and metabolism': 1}
614.51 Cervicitis and endocervicitis	Genito-urinary system and sex hormones	0.6	['G03CA57', 'G03CA03', 'G03FA01', 'A12AA20', 'D11AX02']	{'Genito-urinary system and sex hormones': 3, 'Alimentary tract and metabolism': 1, 'Dermatologicals': 1}
364.4 Corneal degenerations	Alimentary tract and metabolism	0.6	['A12AA04', 'A11CB', 'J01FA01', 'A11HA', 'S01BA13']	{'Alimentary tract and metabolism': 3, 'Antiinfectives for systemic use': 1, 'Sensory organs': 1}
604.0 Disorders of penis	Genito-urinary system and sex hormones	0.6	['M04AA01', 'G04BE08', 'G04CA02', 'G04BE03', 'A10BA02']	{'Genito-urinary system and sex hormones': 3, 'Musculo-skeletal system': 1, 'Alimentary tract and metabolism': 1}
364.0 Corneal opacity and other disorders of cornea	Sensory organs	0.6	['S01XA20', 'S01EE01', 'S01ED51', 'G03AC09', 'A12AA20']	{'Sensory organs': 3, 'Genito-urinary system and sex hormones': 1, 'Alimentary tract and metabolism': 1}
250.41 Impaired fasting glucose	Cardiovascular system	0.6	['C09CA06', 'C09AA04', 'D05AC01', 'C08CA02', 'M01AB15']	{'Cardiovascular system': 3, 'Dermatologicals': 1, 'Musculo-skeletal system': 1}
800.1 Fracture of neck of femur	Alimentary tract and metabolism	0.6	['M05BA04', 'A12AX', 'A12AA04', 'C09CA01', 'A02BA01']	{'Alimentary tract and metabolism': 3, 'Musculo-skeletal system': 1, 'Cardiovascular system': 1}
750.1 Upper gastrointestinal congenital anomalies	Alimentary tract and metabolism	0.6	['R01AD09', 'A02BX13', 'A06AD65', 'B03AA07', 'A02BC05']	{'Alimentary tract and metabolism': 3, 'Respiratory system': 1, 'Blood and blood forming organs': 1}
474.1 Acute tonsillitis	Nervous system	0.6	['G03AC09', 'N06AB06', 'C01EB16', 'N02BE01', 'N06AB03']	{'Nervous system': 3, 'Genito-urinary system and sex hormones': 1, 'Cardiovascular system': 1}
270.32 Paraproteinemia	Alimentary tract and metabolism	0.6	['A12AA20', 'D11AX10', 'A12CE', 'A12CB', 'C02CA04']	{'Alimentary tract and metabolism': 3, 'Dermatologicals': 1, 'Cardiovascular system': 1}
756.2 Pectus and other congenital anomalies of ribs/sternum	Genito-urinary system and sex hormones	0.6	['B01AA03', 'G03CA03', 'C07AB07', 'G04CA01', 'G04BD04']	{'Genito-urinary system and sex hormones': 3, 'Blood and blood forming organs': 1, 'Cardiovascular system': 1}
155.1 Malignant neoplasm of liver, primary	Alimentary tract and metabolism	0.6	['A10BB09', 'A10BA02', 'C07AA05', 'C09AA02', 'A10BG03']	{'Alimentary tract and metabolism': 3, 'Cardiovascular system': 2}
592.12 Chronic cystitis	Antiinfectives for systemic use	0.6	['J01EA01', 'J01XE01', 'G04BD08', 'J01DB01', 'G04BD07']	{'Antiinfectives for systemic use': 3, 'Genito-urinary system and sex hormones': 2}
430.0 Intracranial hemorrhage	Cardiovascular system	0.6	['M01AB05', 'A12CE', 'C03BA11', 'C09AA04', 'C09CA01']	{'Cardiovascular system': 3, 'Musculo-skeletal system': 1, 'Alimentary tract and metabolism': 1}
372.0 Disorders of conjunctiva	Cardiovascular system	0.6	['C10AX06', 'S01XA20', 'C01EB09', 'C08CA02', 'D11AX02']	{'Cardiovascular system': 3, 'Sensory organs': 1, 'Dermatologicals': 1}
250.5 Glycosuria or Acetonuria	Alimentary tract and metabolism	0.6	['A10BG03', 'G03AA07', 'A10A', 'C01EB09', 'A06AC05']	{'Alimentary tract and metabolism': 3, 'Genito-urinary system and sex hormones': 1, 'Cardiovascular system': 1}
735.23 Hallux rigidus	Musculo-skeletal system	0.6	['M01AX05', 'M01AB05', 'G03FA01', 'C10AX06', 'M01AX25']	{'Musculo-skeletal system': 3, 'Genito-urinary system and sex hormones': 1, 'Cardiovascular system': 1}
53.0 Herpes zoster	Alimentary tract and metabolism	0.6	['N02AJ06', 'A11GA', 'D06BB03', 'A11EA', 'A07EA06']	{'Alimentary tract and metabolism': 3, 'Nervous system': 1, 'Dermatologicals': 1}
949.0 Allergies, other	Respiratory system	0.6	['R06AE07', 'R01AD01', 'R06AX26', 'D02A', 'A07EA06']	{'Respiratory system': 3, 'Dermatologicals': 1, 'Alimentary tract and metabolism': 1}
621.0 Endometrial hyperplasia	Genito-urinary system and sex hormones	0.6	['G02BA03', 'G03CA03', 'G03CX01', 'D11AX02', 'N06DX02']	{'Genito-urinary system and sex hormones': 3, 'Dermatologicals': 1, 'Nervous system': 1}
550.3 Femoral hernia	Genito-urinary system and sex hormones	0.6	['G02CC02', 'G03CA03', 'G03FA01', 'M01AC06', 'A11CC']	{'Genito-urinary system and sex hormones': 3, 'Musculo-skeletal system': 1, 'Alimentary tract and metabolism': 1}
687.4 Disturbance of skin sensation	Nervous system	0.6	['N03AX12', 'N03AX16', 'N02CX01', 'B01AC04', 'L03AX13']	{'Nervous system': 3, 'Blood and blood forming organs': 1, 'Antineoplastic and immunomodulating agents': 1}
617.0 Disorders secondary to childbirth, surgery, trauma	Genito-urinary system and sex hormones	0.6	['G03CA03', 'N06AB03', 'G03FA01', 'C07CB03', 'G03CA57']	{'Genito-urinary system and sex hormones': 3, 'Nervous system': 1, 'Cardiovascular system': 1}
441.1 Acute vascular insufficiency of intestine	Nervous system	0.6	['N02CC04', 'N02CX01', 'N02CC01', 'A07DA03', 'A11JC']	{'Nervous system': 3, 'Alimentary tract and metabolism': 2}
530.6 Diverticulum of esophagus, acquired	Alimentary tract and metabolism	0.6	['A02BC01', 'R03AC12', 'A06AD65', 'A02BA02', 'R03AC03']	{'Alimentary tract and metabolism': 3, 'Respiratory system': 2}
290.3 Other persistent mental disorders due to conditions classified elsewhere	Nervous system	0.6	['N06AX11', 'N05CF01', 'N05BA01', 'A11DA01', 'C07AA05']	{'Nervous system': 3, 'Alimentary tract and metabolism': 1, 'Cardiovascular system': 1}
31.0 Diseases due to other mycobacteria	Respiratory system	0.6	['R03AK06', 'R03BA05', 'D02AX', 'M01AB05', 'R03AC03']	{'Respiratory system': 3, 'Dermatologicals': 1, 'Musculo-skeletal system': 1}
360.3 Hypotony of eye	Sensory organs	0.6	['S01EE01', 'S01ED51', 'N06DX02', 'S01XA20', 'D05AX02']	{'Sensory organs': 3, 'Nervous system': 1, 'Dermatologicals': 1}
389.4 Tinnitus	Nervous system	0.6	['N07CA01', 'N05AB04', 'N07BA01', 'A06AB57', 'J01FA01']	{'Nervous system': 3, 'Alimentary tract and metabolism': 1, 'Antiinfectives for systemic use': 1}
426.0 Cardiac conduction disorders	Cardiovascular system	0.6	['B01AA03', 'C07AB07', 'C09CA06', 'C01DA14', 'R03AK06']	{'Cardiovascular system': 3, 'Blood and blood forming organs': 1, 'Respiratory system': 1}
624.1 Dystrophy of female genital tract	Genito-urinary system and sex hormones	0.6	['D07AD01', 'G03FA01', 'D11AX02', 'G03CA04', 'G03CA03']	{'Genito-urinary system and sex hormones': 3, 'Dermatologicals': 2}
480.5 Bronchopneumonia and lung abscess	Respiratory system	0.6	['R03AK06', 'R03BB04', 'C01DA02', 'C10AB05', 'R03AC02']	{'Respiratory system': 3, 'Cardiovascular system': 2}
962.0 Poisoning by hormones and synthetic substitutes	Alimentary tract and metabolism	0.6	['A10A', 'A10BA02', 'A10BB09', 'N05BA01', 'N06AX16']	{'Alimentary tract and metabolism': 3, 'Nervous system': 2}
567.0 Peritonitis and retroperitoneal infections	Alimentary tract and metabolism	0.6	['A07DA03', 'B03AA07', 'A11EA', 'A06AA02', 'N05CF01']	{'Alimentary tract and metabolism': 3, 'Blood and blood forming organs': 1, 'Nervous system': 1}
368.9 Subjective visual disturbances	Nervous system	0.6	['N05AB04', 'N02BE51', 'A07EA07', 'N03AX12', 'D10AF02']	{'Nervous system': 3, 'Alimentary tract and metabolism': 1, 'Dermatologicals': 1}
290.11 Alzheimer's disease	Nervous system	0.6	['N06DA02', 'N06DA04', 'N06DA03', 'A12CE', 'A01AB08']	{'Nervous system': 3, 'Alimentary tract and metabolism': 2}
315.0 Develomental delays and disorders	Nervous system	0.6	['N06AX16', 'P01BC01', 'C10AX09', 'N06AB05', 'N06AX11']	{'Nervous system': 3, 'Antiparasitic products, insecticides and repellents': 1, 'Cardiovascular system': 1}
317.11 Alcoholic liver damage	Alimentary tract and metabolism	0.6	['A11DA01', 'A11EA', 'C03DA01', 'C07AA05', 'A06AD11']	{'Alimentary tract and metabolism': 3, 'Cardiovascular system': 2}
643.1 Hyperemesis gravidarum	Nervous system	0.6	['A11AA', 'N06AB06', 'R03AK06', 'N06AB03', 'N06AB04']	{'Nervous system': 3, 'Alimentary tract and metabolism': 1, 'Respiratory system': 1}
475.0 Chronic sinusitis	Respiratory system	0.6	['R01AD09', 'R01AD08', 'D07AC13', 'R03DC03', 'D07AC17']	{'Respiratory system': 3, 'Dermatologicals': 2}
1000.0 Burns	Genito-urinary system and sex hormones	0.6	['G03AA07', 'N03AX09', 'G03FB08', 'N06AB06', 'G03FA10']	{'Genito-urinary system and sex hormones': 3, 'Nervous system': 2}
198.0 Secondary malignant neoplasm	Antineoplastic and immunomodulating agents	0.6	['L02BG03', 'L02AE03', 'L02BA01', 'C08CA05', 'C03AA01']	{'Antineoplastic and immunomodulating agents': 3, 'Cardiovascular system': 2}
946.0 Anaphylactic shock NOS	Respiratory system	0.6	['R06AB04', 'R06AX26', 'R06AE07', 'C03AA01', 'A07EA03']	{'Respiratory system': 3, 'Cardiovascular system': 1, 'Alimentary tract and metabolism': 1}
331.9 Cerebral degeneration, unspecified	Cardiovascular system	0.6	['A11DA01', 'A11EA', 'C03CA01', 'C02CA04', 'C09CA01']	{'Cardiovascular system': 3, 'Alimentary tract and metabolism': 2}
859.0 Complication due to other implant and internal device	Nervous system	0.6	['N02AX02', 'D11AX18', 'N02AJ06', 'S01ED51', 'N02AA01']	{'Nervous system': 3, 'Dermatologicals': 1, 'Sensory organs': 1}
316.0 Substance addiction and disorders	Nervous system	0.6	['N05BA01', 'N07BC02', 'A11DA01', 'A11EA', 'N05CF01']	{'Nervous system': 3, 'Alimentary tract and metabolism': 2}
500.2 Pneumoconiosis	Respiratory system	0.6	['R03BB04', 'R03AK06', 'C01DA02', 'R05DA04', 'M04AA01']	{'Respiratory system': 3, 'Cardiovascular system': 1, 'Musculo-skeletal system': 1}
726.3 Bursitis	Musculo-skeletal system	0.6	['M01AC06', 'C01EB16', 'M04AA01', 'M01AE01', 'A10BA02']	{'Musculo-skeletal system': 3, 'Cardiovascular system': 1, 'Alimentary tract and metabolism': 1}
627.3 Postmenopausal atrophic vaginitis	Genito-urinary system and sex hormones	0.6	['G03CA04', 'G03CA03', 'G03FA01', 'D11AX02', 'A12AX']	{'Genito-urinary system and sex hormones': 3, 'Dermatologicals': 1, 'Alimentary tract and metabolism': 1}
803.2 Fracture of radius and ulna	Musculo-skeletal system	0.6	['M05BA04', 'A12AX', 'M05BA07', 'M05BA06', 'D05AX02']	{'Musculo-skeletal system': 3, 'Alimentary tract and metabolism': 1, 'Dermatologicals': 1}
244.2 Acquired hypothyroidism	Alimentary tract and metabolism	0.6	['H03AA01', 'A07EC01', 'A12AX', 'G03AA07', 'A07EA07']	{'Alimentary tract and metabolism': 3, 'Systemic hormonal preparations, excluding sex hormones and insulins': 1, 'Genito-urinary system and sex hormones': 1}
509.5 Respiratory arrest	Respiratory system	0.6	['N02AX02', 'N05CF01', 'R03AK07', 'R03AC12', 'R03AK06']	{'Respiratory system': 3, 'Nervous system': 2}
690.0 Erythematosquamous dermatosis	Dermatologicals	0.6	['D07AC13', 'D07AC01', 'D02AX', 'C10AA07', 'A11CC']	{'Dermatologicals': 3, 'Cardiovascular system': 1, 'Alimentary tract and metabolism': 1}
442.3 Aneurysm of artery of lower extremity	Cardiovascular system	0.6	['B01AC04', 'C07AB07', 'C10AB05', 'A01AD05', 'C09CA07']	{'Cardiovascular system': 3, 'Blood and blood forming organs': 1, 'Alimentary tract and metabolism': 1}
745.0 Pain in joint	Nervous system	0.6	['N02AX02', 'G02CC02', 'D11AX18', 'N02AJ01', 'N02AA08']	{'Nervous system': 3, 'Genito-urinary system and sex hormones': 1, 'Dermatologicals': 1}
426.3 Bundle branch block	Cardiovascular system	0.6	['C07AB07', 'B01AA03', 'C09AA02', 'C01DA14', 'D11AX10']	{'Cardiovascular system': 3, 'Blood and blood forming organs': 1, 'Dermatologicals': 1}
713.5 Arthropathy associated with neurological disorders	Alimentary tract and metabolism	0.6	['A10A', 'A10BA02', 'A10BB09', 'P01BC01', 'C03CA01']	{'Alimentary tract and metabolism': 3, 'Antiparasitic products, insecticides and repellents': 1, 'Cardiovascular system': 1}
800.0 Fracture of lower limb	Respiratory system	0.6	['N06AB05', 'R03AC03', 'R06AX26', 'R06AE07', 'G03FA10']	{'Respiratory system': 3, 'Nervous system': 1, 'Genito-urinary system and sex hormones': 1}
420.2 Pericarditis	Cardiovascular system	0.6	['C01BC04', 'B01AA03', 'C07AB07', 'C02CA04', 'L04AA10']	{'Cardiovascular system': 3, 'Blood and blood forming organs': 1, 'Antineoplastic and immunomodulating agents': 1}
367.2 Astigmatism	Alimentary tract and metabolism	0.6	['A12AX', 'A11CB', 'M01AX05', 'C10AX06', 'A12AA04']	{'Alimentary tract and metabolism': 3, 'Musculo-skeletal system': 1, 'Cardiovascular system': 1}
509.2 Respiratory insufficiency	Respiratory system	0.6	['R03BB04', 'R03AK06', 'C03CA01', 'A07EA01', 'R03AK07']	{'Respiratory system': 3, 'Cardiovascular system': 1, 'Alimentary tract and metabolism': 1}
733.0 Other disorders of bone and cartilage	Alimentary tract and metabolism	0.6	['A12AA04', 'A12AX', 'M05BA04', 'M05BA07', 'A07EA01']	{'Alimentary tract and metabolism': 3, 'Musculo-skeletal system': 2}
381.9 Otorrhea	Alimentary tract and metabolism	0.6	['C09CA03', 'A11EA', 'C10AX09', 'A02BC05', 'A11CB']	{'Alimentary tract and metabolism': 3, 'Cardiovascular system': 2}
741.3 Difficulty in walking	Nervous system	0.6	['N02AX02', 'N03AX12', 'N06AA09', 'A06AD65', 'P01BC01']	{'Nervous system': 3, 'Alimentary tract and metabolism': 1, 'Antiparasitic products, insecticides and repellents': 1}
785.0 Abdominal pain	Genito-urinary system and sex hormones	0.6	['A03AA04', 'G03CA04', 'D11AX02', 'G03AA07', 'G03CA03']	{'Genito-urinary system and sex hormones': 3, 'Alimentary tract and metabolism': 1, 'Dermatologicals': 1}
706.2 Sebaceous cyst	Alimentary tract and metabolism	0.6	['A11BA', 'A11AA', 'A11CB', 'D11AX02', 'D10AE01']	{'Alimentary tract and metabolism': 3, 'Dermatologicals': 2}
371.0 Inflammation of the eye	Sensory organs	0.6	['S01EE03', 'N06AA16', 'S01EE01', 'S01ED51', 'C09CA03']	{'Sensory organs': 3, 'Nervous system': 1, 'Cardiovascular system': 1}
253.1 Pituitary hyperfunction	Genito-urinary system and sex hormones	0.6	['A01AC03', 'G03BA03', 'G02CB03', 'C09CA03', 'G04BE08']	{'Genito-urinary system and sex hormones': 3, 'Alimentary tract and metabolism': 1, 'Cardiovascular system': 1}
526.9 Jaw disease NOS	Alimentary tract and metabolism	0.6	['A12CB', 'A06AD11', 'G03FB05', 'A03AA04', 'C09CA06']	{'Alimentary tract and metabolism': 3, 'Genito-urinary system and sex hormones': 1, 'Cardiovascular system': 1}
244.5 Congenital hypothyroidism	Alimentary tract and metabolism	0.6	['H03AA01', 'G03FA01', 'A06AD11', 'A12AA20', 'A12CB']	{'Alimentary tract and metabolism': 3, 'Systemic hormonal preparations, excluding sex hormones and insulins': 1, 'Genito-urinary system and sex hormones': 1}
289.3 Personal history of diseases of blood and blood-forming organs	Blood and blood forming organs	0.6	['B03AA07', 'C09CA06', 'B03A', 'B03BA03', 'M05BA07']	{'Blood and blood forming organs': 3, 'Cardiovascular system': 1, 'Musculo-skeletal system': 1}
278.1 Obesity	Alimentary tract and metabolism	0.6	['A08AB01', 'A10BA02', 'C03CA01', 'A10BG03', 'C02CA04']	{'Alimentary tract and metabolism': 3, 'Cardiovascular system': 2}
597.0 Other disorders of urethra and urinary tract	Genito-urinary system and sex hormones	0.6	['G04BD08', 'G03CA', 'J01XE01', 'G03CA03', 'M01AX25']	{'Genito-urinary system and sex hormones': 3, 'Antiinfectives for systemic use': 1, 'Musculo-skeletal system': 1}
315.3 Mental retardation	Nervous system	0.6	['N03AG01', 'A07EA07', 'N06AX11', 'N06AX16', 'M01AB05']	{'Nervous system': 3, 'Alimentary tract and metabolism': 1, 'Musculo-skeletal system': 1}
358.0 Myoneural disorders	Alimentary tract and metabolism	0.6	['A12CC', 'N05BA01', 'A11EA', 'M05BA04', 'A11CC03']	{'Alimentary tract and metabolism': 3, 'Nervous system': 1, 'Musculo-skeletal system': 1}
1002.0 Symptoms concerning nutrition, metabolism, and development	Alimentary tract and metabolism	0.6	['N06AX11', 'A03FA03', 'M05BA04', 'A03AA04', 'A09AB01']	{'Alimentary tract and metabolism': 3, 'Nervous system': 1, 'Musculo-skeletal system': 1}
507.0 Pleurisy; pleural effusion	Cardiovascular system	0.6	['C01AA05', 'R03BB04', 'C03CA01', 'B01AA03', 'C08CA05']	{'Cardiovascular system': 3, 'Respiratory system': 1, 'Blood and blood forming organs': 1}
550.1 Inguinal hernia	Genito-urinary system and sex hormones	0.6	['G04CA02', 'D11AX10', 'G04CA01', 'G04BE08', 'A11CB']	{'Genito-urinary system and sex hormones': 3, 'Dermatologicals': 1, 'Alimentary tract and metabolism': 1}
276.11 Hyperosmolality and/or hypernatremia	Alimentary tract and metabolism	0.6	['A10BA02', 'A10A', 'C09AA03', 'A10BB09', 'C09AA04']	{'Alimentary tract and metabolism': 3, 'Cardiovascular system': 2}
512.7 Shortness of breath	Cardiovascular system	0.6	['R03BB04', 'C03CA01', 'C01DA14', 'B01AA03', 'C03DA01']	{'Cardiovascular system': 3, 'Respiratory system': 1, 'Blood and blood forming organs': 1}
585.1 Acute renal failure	Alimentary tract and metabolism	0.6	['C03CA01', 'A10BB09', 'C02CA04', 'A10BA02', 'A10A']	{'Alimentary tract and metabolism': 3, 'Cardiovascular system': 2}
565.0 Anal and rectal conditions	Alimentary tract and metabolism	0.6	['A07EC02', 'A06AC01', 'L04AX01', 'J05AF', 'A07DA03']	{'Alimentary tract and metabolism': 3, 'Antineoplastic and immunomodulating agents': 1, 'Antiinfectives for systemic use': 1}
516.0 Abnormal sputum	Respiratory system	0.6	['R03AK06', 'R03AC03', 'R03BB04', 'A02BX13', 'A01AC03']	{'Respiratory system': 3, 'Alimentary tract and metabolism': 2}
38.1 Gram negative septicemia	Alimentary tract and metabolism	0.6	['A07EA01', 'C03CA01', 'A10BA02', 'A10BB09', 'H01CB03']	{'Alimentary tract and metabolism': 3, 'Cardiovascular system': 1, 'Systemic hormonal preparations, excluding sex hormones and insulins': 1}
389.3 Degenerative and vascular disorders of ear	Alimentary tract and metabolism	0.6	['R01AD01', 'A11CB', 'A12AA04', 'M01AX05', 'A06AB57']	{'Alimentary tract and metabolism': 3, 'Respiratory system': 1, 'Musculo-skeletal system': 1}
962.3 Hormones and synthetic substitutes causing adverse effects in therapeutic use	Alimentary tract and metabolism	0.6	['A07EA01', 'L04AX01', 'A12AX', 'M05BA07', 'A12AA04']	{'Alimentary tract and metabolism': 3, 'Antineoplastic and immunomodulating agents': 1, 'Musculo-skeletal system': 1}
271.9 Other disorders of carbohydrate transport and metabolism	Dermatologicals	0.6	['D02A', 'D05AX02', 'D05AA', 'L01BA01', 'B03BB01']	{'Dermatologicals': 3, 'Antineoplastic and immunomodulating agents': 1, 'Blood and blood forming organs': 1}
283.2 Non-autoimmune hemolytic anemias	Alimentary tract and metabolism	0.6	['R01AD09', 'C10AA03', 'A12CC', 'A06AD65', 'A12AA20']	{'Alimentary tract and metabolism': 3, 'Respiratory system': 1, 'Cardiovascular system': 1}
430.3 Subdural hemorrhage	Cardiovascular system	0.6	['A11JC', 'B01AA03', 'C09AA04', 'C02CA04', 'C10AA03']	{'Cardiovascular system': 3, 'Alimentary tract and metabolism': 1, 'Blood and blood forming organs': 1}
158.0 Neoplasm of unspecified nature of digestive system	Nervous system	0.6	['N02CC01', 'N06DX02', 'N02CC02', 'J01CE02', 'C10AX06']	{'Nervous system': 3, 'Antiinfectives for systemic use': 1, 'Cardiovascular system': 1}
277.4 Disorders of bilirubin excretion	Cardiovascular system	0.6	['C10AA05', 'J07BB', 'C03BA11', 'A02BC05', 'C07AB07']	{'Cardiovascular system': 3, 'Antiinfectives for systemic use': 1, 'Alimentary tract and metabolism': 1}
295.2 Paranoid disorders	Nervous system	0.6	['N05AH03', 'N06AB04', 'R05DA04', 'N06AX16', 'A03FA01']	{'Nervous system': 3, 'Respiratory system': 1, 'Alimentary tract and metabolism': 1}
754.0 Congenital musculoskeletal deformities of spine	Nervous system	0.6	['N02AX02', 'N05CD07', 'G04BD07', 'D11AX18', 'N02AJ01']	{'Nervous system': 3, 'Genito-urinary system and sex hormones': 1, 'Dermatologicals': 1}
380.0 Disorders of external ear	Alimentary tract and metabolism	0.6	['B03BB01', 'N06DX02', 'A11CB', 'A11AA', 'A06AC51']	{'Alimentary tract and metabolism': 3, 'Blood and blood forming organs': 1, 'Nervous system': 1}
961.1 Poisoning/allergy of sulfonamides	Genito-urinary system and sex hormones	0.6	['G03CX01', 'G03CA03', 'L01BA01', 'G03CA04', 'B03BB01']	{'Genito-urinary system and sex hormones': 3, 'Antineoplastic and immunomodulating agents': 1, 'Blood and blood forming organs': 1}
202.2 Non-Hodgkins lymphoma	Antiinfectives for systemic use	0.6	['J01CE02', 'D06BB03', 'J01EE01', 'J01CE', 'A11BA']	{'Antiinfectives for systemic use': 3, 'Dermatologicals': 1, 'Alimentary tract and metabolism': 1}
250.1 Type 1 diabetes	Alimentary tract and metabolism	0.6	['A10A', 'A10BA02', 'A09AA02', 'H04AA01', 'L04AA10']	{'Alimentary tract and metabolism': 3, 'Systemic hormonal preparations, excluding sex hormones and insulins': 1, 'Antineoplastic and immunomodulating agents': 1}
157.0 Pancreatic cancer	Alimentary tract and metabolism	0.6	['A09AA02', 'A12CE', 'C10AX06', 'M01AB01', 'A06AB57']	{'Alimentary tract and metabolism': 3, 'Cardiovascular system': 1, 'Musculo-skeletal system': 1}
447.1 Stricture of artery	Cardiovascular system	0.6	['B01AC04', 'A01AD05', 'C10AA05', 'C07AB07', 'C01DA14']	{'Cardiovascular system': 3, 'Blood and blood forming organs': 1, 'Alimentary tract and metabolism': 1}
446.5 Giant cell arteritis	Alimentary tract and metabolism	0.6	['A07EA01', 'M05BA04', 'M05BA07', 'A12AX', 'A12AA04']	{'Alimentary tract and metabolism': 3, 'Musculo-skeletal system': 2}
611.1 Abnormal mammogram	Alimentary tract and metabolism	0.6	['D07AC17', 'R06AX26', 'A07EA02', 'A11HA', 'A02BC04']	{'Alimentary tract and metabolism': 3, 'Dermatologicals': 1, 'Respiratory system': 1}
446.4 Wegener's granulomatosis	Alimentary tract and metabolism	0.6	['A07EA01', 'L04AX01', 'M05BA04', 'A12AX', 'A12AA04']	{'Alimentary tract and metabolism': 3, 'Antineoplastic and immunomodulating agents': 1, 'Musculo-skeletal system': 1}
371.2 Conjunctivitis, noninfectious	Nervous system	0.6	['N06AB06', 'G04CA02', 'N05AH03', 'N06AA04', 'D06AA03']	{'Nervous system': 3, 'Genito-urinary system and sex hormones': 1, 'Dermatologicals': 1}
743.9 Osteopenia or other disorder of bone and cartilage	Genito-urinary system and sex hormones	0.6	['M05BA04', 'A12AX', 'G03AC01', 'G02CC02', 'G03FA01']	{'Genito-urinary system and sex hormones': 3, 'Musculo-skeletal system': 1, 'Alimentary tract and metabolism': 1}
381.2 Eustachian tube disorders	Respiratory system	0.6	['R06AX27', 'A07DA03', 'R01AD09', 'N06AB04', 'R01AD08']	{'Respiratory system': 3, 'Alimentary tract and metabolism': 1, 'Nervous system': 1}
620.0 Dysplasia of female genital organs	Genito-urinary system and sex hormones	0.6	['D07AD01', 'G03AC01', 'R06AB04', 'G03AA07', 'G03CA03']	{'Genito-urinary system and sex hormones': 3, 'Dermatologicals': 1, 'Respiratory system': 1}
289.9 Abnormality of red blood cells	Cardiovascular system	0.6	['C05AE03', 'R03AK06', 'A07EA04', 'C05AE01', 'C09CA03']	{'Cardiovascular system': 3, 'Respiratory system': 1, 'Alimentary tract and metabolism': 1}
440.1 Atherosclerosis of renal artery	Cardiovascular system	0.6	['C02CA04', 'C03CA01', 'C01DA14', 'B01AC04', 'D11AX10']	{'Cardiovascular system': 3, 'Blood and blood forming organs': 1, 'Dermatologicals': 1}
874.0 Complication of amputation stump	Nervous system	0.6	['N03AX12', 'N03AX16', 'A10A', 'A10BA02', 'N02AX02']	{'Nervous system': 3, 'Alimentary tract and metabolism': 2}
149.9 Cancer of of nasal cavities	Dermatologicals	0.6	['D06AA03', 'B03A', 'G03CX01', 'D07AD01', 'D02A']	{'Dermatologicals': 3, 'Blood and blood forming organs': 1, 'Genito-urinary system and sex hormones': 1}
361.0 Retinal detachments and defects	Sensory organs	0.6	['V06D', 'S01ED01', 'S01ED51', 'D02A', 'S01EE01']	{'Sensory organs': 3, 'Various': 1, 'Dermatologicals': 1}
180.3 Cervical intraepithelial neoplasia [CIN] [Cervical dysplasia]	Genito-urinary system and sex hormones	0.6	['G03AA07', 'G03AC01', 'G03AC09', 'D11AX02', 'A11BA']	{'Genito-urinary system and sex hormones': 3, 'Dermatologicals': 1, 'Alimentary tract and metabolism': 1}
252.2 Hypoparathyroidism	Alimentary tract and metabolism	0.6	['A11CC03', 'A12AA04', 'H03AA01', 'A12AX', 'C02CA04']	{'Alimentary tract and metabolism': 3, 'Systemic hormonal preparations, excluding sex hormones and insulins': 1, 'Cardiovascular system': 1}
529.0 Diseases and other conditions of the tongue	Alimentary tract and metabolism	0.6	['A12CB', 'A06AC01', 'D07AC01', 'A11BA', 'N06AB05']	{'Alimentary tract and metabolism': 3, 'Dermatologicals': 1, 'Nervous system': 1}
589.0 Abnormal results of function study of kidney	Cardiovascular system	0.6	['C02CA04', 'C09AA02', 'C03CA01', 'A10BB09', 'L04AA06']	{'Cardiovascular system': 3, 'Alimentary tract and metabolism': 1, 'Antineoplastic and immunomodulating agents': 1}
960.1 Adverse effects of antibacterials (not penicillins)	Nervous system	0.6	['N06AB05', 'D07AC13', 'N02AX02', 'N02CX01', 'R03AK06']	{'Nervous system': 3, 'Dermatologicals': 1, 'Respiratory system': 1}
252.1 Hyperparathyroidism	Alimentary tract and metabolism	0.6	['A11CC03', 'M05BA04', 'A11CC', 'A12AX', 'N05AN01']	{'Alimentary tract and metabolism': 3, 'Musculo-skeletal system': 1, 'Nervous system': 1}
420.3 Endocarditis	Cardiovascular system	0.6	['B01AA03', 'C07AB07', 'C01AA05', 'C03CA01', 'B01AC04']	{'Cardiovascular system': 3, 'Blood and blood forming organs': 2}
195.1 Malignant neoplasm, other	Genito-urinary system and sex hormones	0.6	['L02AE03', 'G03BA03', 'G04BE08', 'L02BB03', 'G04CA02']	{'Genito-urinary system and sex hormones': 3, 'Antineoplastic and immunomodulating agents': 2}
644.0 Anemia during pregnancy	Genito-urinary system and sex hormones	0.6	['G03AC09', 'G02BA03', 'G03AA07', 'B03A', 'C01EB16']	{'Genito-urinary system and sex hormones': 3, 'Blood and blood forming organs': 1, 'Cardiovascular system': 1}
603.0 Other disorders of testis	Genito-urinary system and sex hormones	0.6	['G04CA02', 'R01AD01', 'G04BE08', 'G03BA03', 'D11AX10']	{'Genito-urinary system and sex hormones': 3, 'Respiratory system': 1, 'Dermatologicals': 1}
375.0 Disorders of lacrimal system	Sensory organs	0.6	['S01XA20', 'S01KA02', 'D02A', 'R01AD01', 'S01ED01']	{'Sensory organs': 3, 'Dermatologicals': 1, 'Respiratory system': 1}
440.2 Atherosclerosis of the extremities	Cardiovascular system	0.6	['B01AC04', 'A01AD05', 'C10AX09', 'C10AA05', 'C10AA01']	{'Cardiovascular system': 3, 'Blood and blood forming organs': 1, 'Alimentary tract and metabolism': 1}
70.3 Viral hepatitis C	Nervous system	0.6	['N05CF01', 'A11EA', 'N06AB04', 'J05AP01', 'N06AB06']	{'Nervous system': 3, 'Alimentary tract and metabolism': 1, 'Antiinfectives for systemic use': 1}
362.6 Peripheral retinal degenerations	Respiratory system	0.6	['R06AX27', 'R06AB04', 'A12AA04', 'R01AD01', 'A11CB']	{'Respiratory system': 3, 'Alimentary tract and metabolism': 2}
303.1 Dissociative disorder	Nervous system	0.6	['A02BC02', 'N05BA01', 'N02CC01', 'B02AA02', 'N03AX12']	{'Nervous system': 3, 'Alimentary tract and metabolism': 1, 'Blood and blood forming organs': 1}
292.3 Memory loss	Cardiovascular system	0.6	['C07AB02', 'N03AF01', 'N03AX09', 'C01EB09', 'C08CA02']	{'Cardiovascular system': 3, 'Nervous system': 2}
70.9 Hepatitis NOS	Alimentary tract and metabolism	0.6	['A10BA02', 'A10BB09', 'L04AX01', 'A07EA01', 'C09CA04']	{'Alimentary tract and metabolism': 3, 'Antineoplastic and immunomodulating agents': 1, 'Cardiovascular system': 1}
291.8 Alteration of consciousness	Nervous system	0.6	['A06AC05', 'N02AJ01', 'N03AG01', 'N06AB05', 'A10BG03']	{'Nervous system': 3, 'Alimentary tract and metabolism': 2}
755.4 Congenital anomalies of upper limb, including shoulder girdle	Alimentary tract and metabolism	0.6	['D01AE15', 'A07EA07', 'C10AB05', 'A11GA', 'A03FA03']	{'Alimentary tract and metabolism': 3, 'Dermatologicals': 1, 'Cardiovascular system': 1}
560.4 Other intestinal obstruction	Alimentary tract and metabolism	0.6	['A07DA03', 'B03BA', 'L04AX01', 'A06AD65', 'A11GA']	{'Alimentary tract and metabolism': 3, 'Blood and blood forming organs': 1, 'Antineoplastic and immunomodulating agents': 1}
112.3 Candidiasis of skin and nails	Alimentary tract and metabolism	0.6	['A11GA', 'A07EA06', 'C08CA05', 'C02CA04', 'A10BG03']	{'Alimentary tract and metabolism': 3, 'Cardiovascular system': 2}
313.2 Tics and stuttering	Nervous system	0.6	['A11GA', 'N06AA09', 'N02CC01', 'N06AX16', 'G02CC02']	{'Nervous system': 3, 'Alimentary tract and metabolism': 1, 'Genito-urinary system and sex hormones': 1}
1006.0 Crushing injury	Respiratory system	0.6	['R03AK07', 'N07CA01', 'R03AC03', 'R05DA04', 'A11AA']	{'Respiratory system': 3, 'Nervous system': 1, 'Alimentary tract and metabolism': 1}
270.2 Disorders of amino-acid metabolism	Cardiovascular system	0.6	['C10AA03', 'D11AX10', 'A06AD11', 'C08DB01', 'C09CA07']	{'Cardiovascular system': 3, 'Dermatologicals': 1, 'Alimentary tract and metabolism': 1}
740.11 Osteoarthrosis, localized, primary	Musculo-skeletal system	0.6	['D11AX18', 'M01AB55', 'M01AC06', 'N02AJ06', 'M01AX05']	{'Musculo-skeletal system': 3, 'Dermatologicals': 1, 'Nervous system': 1}
327.4 Insomnia	Nervous system	0.6	['N05CF01', 'N06AA09', 'C09CA08', 'N06AX11', 'A12CB']	{'Nervous system': 3, 'Cardiovascular system': 1, 'Alimentary tract and metabolism': 1}
960.0 Poisoning by antibiotics	Genito-urinary system and sex hormones	0.6	['G03CA03', 'G03CA04', 'G03CA57', 'R03BA02', 'A03AA04']	{'Genito-urinary system and sex hormones': 3, 'Respiratory system': 1, 'Alimentary tract and metabolism': 1}
571.81 Portal hypertension	Alimentary tract and metabolism	0.6	['A11DA01', 'C07AA05', 'C03DA01', 'A11EA', 'A10BA02']	{'Alimentary tract and metabolism': 3, 'Cardiovascular system': 2}
272.9 Unspecified disorder of lipoid metabolism	Cardiovascular system	0.6	['A10A', 'C10AA05', 'A10BA02', 'C10AX09', 'C10AA07']	{'Cardiovascular system': 3, 'Alimentary tract and metabolism': 2}
134.0 Helminthiases	Cardiovascular system	0.6	['R03AK06', 'C10AX09', 'C10AB05', 'J01EA01', 'C10AA05']	{'Cardiovascular system': 3, 'Respiratory system': 1, 'Antiinfectives for systemic use': 1}
626.13 Irregular menstrual cycle	Genito-urinary system and sex hormones	0.6	['G02BA03', 'G03CA03', 'B02AA02', 'D11AX02', 'G03FA01']	{'Genito-urinary system and sex hormones': 3, 'Blood and blood forming organs': 1, 'Dermatologicals': 1}
716.9 Arthropathy NOS	Musculo-skeletal system	0.6	['G02CC02', 'D11AX18', 'M01AC06', 'M01AX05', 'M01AB05']	{'Musculo-skeletal system': 3, 'Genito-urinary system and sex hormones': 1, 'Dermatologicals': 1}
580.1 Glomerulonephritis	Cardiovascular system	0.6	['C03CA01', 'C09CA04', 'M04AA01', 'C09AA03', 'A07EA01']	{'Cardiovascular system': 3, 'Musculo-skeletal system': 1, 'Alimentary tract and metabolism': 1}
521.4 Tooth complications likely association with other diseases	Respiratory system	0.6	['A07EA06', 'R06AX26', 'R01AD08', 'A12CE', 'R03AK07']	{'Respiratory system': 3, 'Alimentary tract and metabolism': 2}
348.8 Encephalopathy, not elsewhere classified	Cardiovascular system	0.6	['A11DA01', 'A11EA', 'C07AA05', 'C09CA04', 'C01EB09']	{'Cardiovascular system': 3, 'Alimentary tract and metabolism': 2}
743.11 Osteoporosis NOS	Musculo-skeletal system	0.6	['M05BA04', 'M05BA07', 'A12AX', 'M05BA06', 'A12AA04']	{'Musculo-skeletal system': 3, 'Alimentary tract and metabolism': 2}
261.4 Vitamin D deficiency	Alimentary tract and metabolism	0.6	['A11CC', 'B03BA03', 'A12AX', 'A06AC51', 'L01BB05']	{'Alimentary tract and metabolism': 3, 'Blood and blood forming organs': 1, 'Antineoplastic and immunomodulating agents': 1}
717.0 Polymyalgia Rheumatica	Alimentary tract and metabolism	0.6	['A07EA01', 'M05BA04', 'A07EA03', 'M05BA07', 'A12AA04']	{'Alimentary tract and metabolism': 3, 'Musculo-skeletal system': 2}
470.0 Septal Deviations/Turbinate Hypertrophy	Respiratory system	0.6	['R01AD09', 'R01AD08', 'R01AD01', 'D07AC17', 'D07AC13']	{'Respiratory system': 3, 'Dermatologicals': 2}
804.0 Fracture of hand or wrist	Alimentary tract and metabolism	0.6	['A11AA', 'A12AX', 'G03AC01', 'A12CB', 'R06AX26']	{'Alimentary tract and metabolism': 3, 'Genito-urinary system and sex hormones': 1, 'Respiratory system': 1}
626.14 Irregular menstrual bleeding	Genito-urinary system and sex hormones	0.6	['G02BA03', 'B02AA02', 'M01AG01', 'G03FA01', 'G03AC01']	{'Genito-urinary system and sex hormones': 3, 'Blood and blood forming organs': 1, 'Musculo-skeletal system': 1}
564.0 Functional digestive disorders	Alimentary tract and metabolism	0.6	['A07DA03', 'G04BD04', 'N06AB06', 'A06AD65', 'A12AX']	{'Alimentary tract and metabolism': 3, 'Genito-urinary system and sex hormones': 1, 'Nervous system': 1}
840.3 Joint/ligament sprain	Dermatologicals	0.6	['R03AC03', 'D02AX', 'D07AC01', 'M01AB05', 'D02A']	{'Dermatologicals': 3, 'Respiratory system': 1, 'Musculo-skeletal system': 1}
636.0 Early or threatened labor; hemorrhage in early pregnancy	Genito-urinary system and sex hormones	0.6	['G03AA07', 'G02BA03', 'G03AC09', 'B03A', 'C01EB16']	{'Genito-urinary system and sex hormones': 3, 'Blood and blood forming organs': 1, 'Cardiovascular system': 1}
647.1 Infections of genitourinary tract during pregnancy	Genito-urinary system and sex hormones	0.6	['G03AC09', 'G03AA07', 'G02BA03', 'N06AB03', 'C01EB16']	{'Genito-urinary system and sex hormones': 3, 'Nervous system': 1, 'Cardiovascular system': 1}
721.8 Other allied disorders of spine	Nervous system	0.6	['N03AX12', 'P01BC01', 'N06AA09', 'N06AB05', 'A12AX']	{'Nervous system': 3, 'Antiparasitic products, insecticides and repellents': 1, 'Alimentary tract and metabolism': 1}
364.5 Corneal dystrophy	Sensory organs	0.6	['S01XA20', 'S01KA02', 'A11HA', 'G03CA03', 'S01BA01']	{'Sensory organs': 3, 'Alimentary tract and metabolism': 1, 'Genito-urinary system and sex hormones': 1}
446.1 Thromboangiitis obliterans	Cardiovascular system	0.6	['C01EB09', 'N05CF01', 'C02CA04', 'C03CA01', 'D01AE15']	{'Cardiovascular system': 3, 'Nervous system': 1, 'Dermatologicals': 1}
526.0 Diseases of the jaws	Alimentary tract and metabolism	0.6	['R03BA01', 'A11HA', 'A06AD65', 'G04BE08', 'A12AX']	{'Alimentary tract and metabolism': 3, 'Respiratory system': 1, 'Genito-urinary system and sex hormones': 1}
251.0 Other disorders of pancreatic internal secretion	Cardiovascular system	0.6	['R06AE07', 'A06AD65', 'C03BA11', 'C09CA07', 'C08CA01']	{'Cardiovascular system': 3, 'Respiratory system': 1, 'Alimentary tract and metabolism': 1}
706.8 Other specified diseases of sebaceous glands	Alimentary tract and metabolism	0.6	['A06AC05', 'A02BX13', 'G03CX01', 'C09CA01', 'A02BC05']	{'Alimentary tract and metabolism': 3, 'Genito-urinary system and sex hormones': 1, 'Cardiovascular system': 1}
938.1 Acute dermatitis due to solar radiation	Respiratory system	0.6	['R06AX27', 'R06AX26', 'N06AX16', 'R06AE07', 'C10AA07']	{'Respiratory system': 3, 'Nervous system': 1, 'Cardiovascular system': 1}
425.0 Cardiomyopathy	Cardiovascular system	0.6	['C09CA06', 'C03CA01', 'C01AA05', 'B03AA07', 'A07EA04']	{'Cardiovascular system': 3, 'Blood and blood forming organs': 1, 'Alimentary tract and metabolism': 1}
705.1 Dyshidrosis	Dermatologicals	0.6	['D02A', 'A07EA04', 'D07AC01', 'D07AD01', 'R03AC12']	{'Dermatologicals': 3, 'Alimentary tract and metabolism': 1, 'Respiratory system': 1}
983.0 Toxic effect of corrosive aromatics, acids, and caustic alkalis	Nervous system	0.6	['N06AA16', 'N06AX16', 'R03AK06', 'N02CC03', 'R01AD08']	{'Nervous system': 3, 'Respiratory system': 2}
