# Supplementary material for: PheCode-guided multi-modal topic modeling of electronic health records improves disease incidence prediction and GWAS discovery from UK Biobank
Source: Brief Bioinform. 2026 Feb 2;27(1):bbag030. doi: 10.1093/bib/bbag030 (PMC12862981; doi:10.1093/bib/bbag030)
Supplement: supplementary-material_bbag030 [file supplementary-material_bbag030.zip › MixEHR-SAGE_OPCS_Topic_Purity_bbag030.csv]

Topic	Major Chapter	Purity	Top Codes	Chapter Counts
599.0 Other symptoms/disorders or the urinary system	Urinary	1.0	['M38.2', 'M49.2', 'M19.1', 'M47.2', 'M16.2']	{'Urinary': 5}
619.5 Noninflammatory disorders of vulva and perineum	Lower Female Genital Tract	1.0	['P05.4', 'P09.1', 'P09.8', 'P13.2', 'P09.2']	{'Lower Female Genital Tract': 5}
613.7 Other signs and symptoms in breast	Endocrine System and Breast	1.0	['B34.2', 'B34.1', 'B34.4', 'B35.5', 'B28.3']	{'Endocrine System and Breast': 5}
596.1 Bladder neck obstruction	Urinary	1.0	['M66.2', 'M65.3', 'M65.1', 'M65.4', 'M47.4']	{'Urinary': 5}
361.1 Retinal detachment with retinal defect	Eye	1.0	['C85.1', 'C81.2', 'C79.5', 'C84.5', 'C54.4']	{'Eye': 5}
1010.0 Other tests	Miscellaneous Operations	1.0	['X35.2', 'X72.9', 'X70.2', 'X72.1', 'X71.3']	{'Miscellaneous Operations': 5}
367.9 Blindness and low vision	Eye	1.0	['C66.4', 'C79.2', 'C79.4', 'C73.3', 'C43.4']	{'Eye': 5}
621.0 Endometrial hyperplasia	Upper Female Genital Tract	1.0	['Q18.8', 'Q18.1', 'Q22.1', 'Q07.4', 'Q12.1']	{'Upper Female Genital Tract': 5}
210.0 Benign neoplasm of lip, oral cavity, and pharynx	Mouth	1.0	['F44.2', 'F44.3', 'F28.1', 'F23.1', 'F44.1']	{'Mouth': 5}
994.2 Sepsis	Miscellaneous Operations	1.0	['X33.3', 'X71.5', 'X72.3', 'X72.4', 'X33.2']	{'Miscellaneous Operations': 5}
38.0 Septicemia	Miscellaneous Operations	1.0	['X33.3', 'X71.5', 'X72.3', 'X33.2', 'X72.4']	{'Miscellaneous Operations': 5}
507.0 Pleurisy; pleural effusion	Soft Tissue	1.0	['T12.3', 'T12.2', 'T12.4', 'T11.1', 'T10.2']	{'Soft Tissue': 5}
522.5 Periapical abscess	Mouth	1.0	['F12.1', 'F16.1', 'F12.2', 'F10.9', 'F09.4']	{'Mouth': 5}
189.2 Cancer of bladder	Urinary	1.0	['M42.1', 'M42.2', 'M49.4', 'M45.1', 'M19.1']	{'Urinary': 5}
565.0 Anal and rectal conditions	Lower Digestive System	1.0	['H58.2', 'H55.3', 'H56.2', 'H55.4', 'H55.8']	{'Lower Digestive System': 5}
622.1 Polyp of corpus uteri	Upper Female Genital Tract	1.0	['Q17.1', 'Q16.1', 'Q10.8', 'Q17.4', 'Q18.1']	{'Upper Female Genital Tract': 5}
598.0 Abnormal findings on examination of urine	Urinary	1.0	['M45.9', 'M47.4', 'M45.8', 'M65.3', 'M47.8']	{'Urinary': 5}
592.1 Cystitis	Urinary	1.0	['M45.1', 'M42.2', 'M45.3', 'M43.2', 'M49.4']	{'Urinary': 5}
371.2 Conjunctivitis, noninfectious	Eye	1.0	['C90.8', 'C90.9', 'C12.1', 'C39.1', 'C90.1']	{'Eye': 5}
272.11 Hypercholesterolemia	Heart	1.0	['K45.3', 'K63.3', 'K40.2', 'K49.1', 'K63.4']	{'Heart': 5}
740.11 Osteoarthrosis, localized, primary	Other Bones and Joints	1.0	['W94.1', 'W38.1', 'W37.1', 'W85.2', 'W58.1']	{'Other Bones and Joints': 5}
624.2 Atrophy of female genital tract	Upper Female Genital Tract	1.0	['Q18.1', 'Q55.3', 'Q18.8', 'Q22.1', 'Q18.9']	{'Upper Female Genital Tract': 5}
364.1 Corneal opacity	Eye	1.0	['C90.1', 'C90.3', 'C75.1', 'C71.2', 'C69.3']	{'Eye': 5}
618.5 Prolapse of vaginal vault after hysterectomy	Lower Female Genital Tract	1.0	['P24.2', 'P24.7', 'P23.1', 'P23.2', 'P23.3']	{'Lower Female Genital Tract': 5}
550.5 Ventral hernia	Soft Tissue	1.0	['T27.2', 'T27.3', 'T25.2', 'T27.9', 'T25.3']	{'Soft Tissue': 5}
550.0 Abdominal hernia	Soft Tissue	1.0	['T27.2', 'T27.3', 'T25.2', 'T27.9', 'T25.3']	{'Soft Tissue': 5}
655.0 Known or suspected fetal abnormality affecting management of mother	Female Genital Tract Associated with Pregnancy, Childbirth and the Puerperium	1.0	['R27.1', 'R18.2', 'R14.1', 'R15.1', 'R14.9']	{'Female Genital Tract Associated with Pregnancy, Childbirth and the Puerperium': 5}
540.11 Acute appendicitis	Lower Digestive System	1.0	['H01.2', 'H02.9', 'H01.9', 'H01.1', 'H02.1']	{'Lower Digestive System': 5}
618.1 Prolapse of vaginal walls	Lower Female Genital Tract	1.0	['P23.3', 'P23.2', 'P23.1', 'P24.7', 'P24.2']	{'Lower Female Genital Tract': 5}
1100.0 Family history	Eye	1.0	['C90.3', 'C69.3', 'C90.1', 'C71.2', 'C75.1']	{'Eye': 5}
374.1 Ectropion or entropion	Eye	1.0	['C15.2', 'C15.1', 'C22.6', 'C15.3', 'C29.2']	{'Eye': 5}
634.0 Miscarriage; stillbirth	Upper Female Genital Tract	1.0	['Q11.1', 'Q14.5', 'Q11.3', 'Q14.6', 'Q11.2']	{'Upper Female Genital Tract': 5}
854.0 Complications of cardiac/vascular device, implant, and graft	Arteries and Veins	1.0	['L91.4', 'L91.3', 'L91.5', 'L74.3', 'L74.2']	{'Arteries and Veins': 5}
626.14 Irregular menstrual bleeding	Upper Female Genital Tract	1.0	['Q12.1', 'Q18.8', 'Q18.1', 'Q18.9', 'Q10.3']	{'Upper Female Genital Tract': 5}
628.0 Ovarian cyst	Upper Female Genital Tract	1.0	['Q49.3', 'Q43.2', 'Q23.1', 'Q49.1', 'Q23.5']	{'Upper Female Genital Tract': 5}
603.1 Hydrocele	Male Genital Organs	1.0	['N11.3', 'N11.1', 'N11.2', 'N11.4', 'N11.8']	{'Male Genital Organs': 5}
208.0 Benign neoplasm of colon	Lower Digestive System	1.0	['H20.7', 'H20.1', 'H23.1', 'H23.6', 'H20.6']	{'Lower Digestive System': 5}
623.0 Hypertrophy of female genital organs	Upper Female Genital Tract	1.0	['Q18.8', 'Q18.1', 'Q10.3', 'Q18.9', 'Q12.1']	{'Upper Female Genital Tract': 5}
724.9 Other unspecified back disorders	Bones and Joints of Skull and Spine	1.0	['V29.4', 'V22.1', 'V55.1', 'V55.2', 'V55.3']	{'Bones and Joints of Skull and Spine': 5}
723.0 Other disorders of cervical region	Bones and Joints of Skull and Spine	1.0	['V29.4', 'V22.1', 'V55.1', 'V55.2', 'V55.3']	{'Bones and Joints of Skull and Spine': 5}
722.7 Intervertebral disc disorder with myelopathy	Bones and Joints of Skull and Spine	1.0	['V29.4', 'V22.1', 'V55.1', 'V55.2', 'V55.3']	{'Bones and Joints of Skull and Spine': 5}
526.1 Cysts of the jaws	Mouth	1.0	['F18.1', 'F09.3', 'F09.4', 'F28.1', 'F10.9']	{'Mouth': 5}
374.0 Other disorders of eyelids	Eye	1.0	['C12.1', 'C22.2', 'C12.2', 'C12.4', 'C11.1']	{'Eye': 5}
454.1 Varicose veins of lower extremity	Arteries and Veins	1.0	['L87.4', 'L87.1', 'L85.1', 'L84.1', 'L85.2']	{'Arteries and Veins': 5}
371.0 Inflammation of the eye	Eye	1.0	['C79.4', 'C90.3', 'C79.2', 'C75.1', 'C90.1']	{'Eye': 5}
370.1 Corneal ulcer	Eye	1.0	['C46.3', 'C90.1', 'C90.8', 'C69.3', 'C51.5']	{'Eye': 5}
596.0 Other disorders of bladder	Urinary	1.0	['M43.4', 'M45.1', 'M42.2', 'M47.4', 'M45.3']	{'Urinary': 5}
619.2 Disorders of uterus, NEC	Upper Female Genital Tract	1.0	['Q18.8', 'Q18.1', 'Q18.9', 'Q20.2', 'Q17.1']	{'Upper Female Genital Tract': 5}
525.0 Other diseases of the teeth and supporting structures	Mouth	1.0	['F09.5', 'F10.9', 'F09.4', 'F11.5', 'F09.3']	{'Mouth': 5}
522.0 Diseases of pulp and periapical tissues	Mouth	1.0	['F18.1', 'F12.1', 'F12.2', 'F09.4', 'F10.9']	{'Mouth': 5}
523.32 Chronic periodontitis	Mouth	1.0	['F12.1', 'F09.3', 'F12.2', 'F10.9', 'F09.4']	{'Mouth': 5}
619.3 Noninflammatory disorders of cervix	Upper Female Genital Tract	1.0	['Q02.3', 'Q05.2', 'Q55.4', 'Q55.3', 'Q03.4']	{'Upper Female Genital Tract': 5}
627.1 Postmenopausal bleeding	Upper Female Genital Tract	1.0	['Q18.1', 'Q18.9', 'Q18.8', 'Q10.3', 'Q20.2']	{'Upper Female Genital Tract': 5}
604.1 Redundant prepuce and phimosis/BXO	Male Genital Organs	1.0	['N30.3', 'N28.3', 'N28.4', 'N30.2', 'N30.4']	{'Male Genital Organs': 5}
835.0 Internal derangement of knee	Other Bones and Joints	1.0	['W85.1', 'W82.2', 'W83.3', 'W89.1', 'W85.8']	{'Other Bones and Joints': 5}
735.1 Flat foot	Subsidiary Classification of Sites of Operation	1.0	['Z79.2', 'Z59.2', 'Z86.3', 'Z85.4', 'Z85.3']	{'Subsidiary Classification of Sites of Operation': 5}
610.4 Benign neoplasm of breast	Endocrine System and Breast	1.0	['B28.3', 'B34.2', 'B28.7', 'B32.2', 'B32.1']	{'Endocrine System and Breast': 5}
614.4 Inflammatory diseases of uterus, except cervix	Upper Female Genital Tract	1.0	['Q12.4', 'Q12.2', 'Q18.8', 'Q18.1', 'Q18.9']	{'Upper Female Genital Tract': 5}
564.9 Personal history of diseases of digestive system	Lower Digestive System	1.0	['H20.2', 'H23.1', 'H20.5', 'H20.1', 'H20.6']	{'Lower Digestive System': 5}
597.1 Urethral stricture (not specified as infectious)	Urinary	1.0	['M76.3', 'M76.4', 'M79.2', 'M81.4', 'M77.9']	{'Urinary': 5}
272.1 Hyperlipidemia	Heart	1.0	['K63.4', 'K45.3', 'K75.1', 'K49.1', 'K63.3']	{'Heart': 5}
362.6 Peripheral retinal degenerations	Eye	1.0	['C85.1', 'C79.5', 'C79.2', 'C82.1', 'C82.2']	{'Eye': 5}
611.3 Lump or mass in breast	Endocrine System and Breast	1.0	['B28.3', 'B37.1', 'B32.2', 'B32.1', 'B32.4']	{'Endocrine System and Breast': 5}
378.1 Strabismus (not specified as paralytic)	Eye	1.0	['C35.3', 'C31.1', 'C31.6', 'C33.1', 'C31.8']	{'Eye': 5}
477.0 Epistaxis or throat hemorrhage	Respiratory Tract	1.0	['E05.1', 'E06.3', 'E06.9', 'E06.4', 'E06.2']	{'Respiratory Tract': 5}
365.11 Primary open angle glaucoma	Eye	1.0	['C60.1', 'C60.5', 'C65.2', 'C65.1', 'C61.1']	{'Eye': 5}
520.2 Disturbances in tooth eruption	Mouth	1.0	['F09.1', 'F09.2', 'F09.3', 'F09.4', 'F18.1']	{'Mouth': 5}
741.0 Symptoms and disorders of the joints	Other Bones and Joints	1.0	['W83.3', 'W87.9', 'W84.8', 'W85.2', 'W89.1']	{'Other Bones and Joints': 5}
528.0 Diseases of the oral soft tissues, excluding lesions specific for gingiva and tongue	Mouth	1.0	['F42.1', 'F38.2', 'F32.1', 'F28.1', 'F24.1']	{'Mouth': 5}
372.0 Disorders of conjunctiva	Eye	1.0	['C39.1', 'C40.8', 'C43.2', 'C40.3', 'C45.2']	{'Eye': 5}
241.2 Nontoxic multinodular goiter	Endocrine System and Breast	1.0	['B08.1', 'B08.4', 'B08.3', 'B08.2', 'B08.5']	{'Endocrine System and Breast': 5}
362.29 Macular degeneration (senile) of retina NOS	Eye	1.0	['C80.2', 'C80.1', 'C79.5', 'C79.2', 'C79.4']	{'Eye': 5}
379.5 Disorders of iris and ciliary body	Eye	1.0	['C64.8', 'C69.3', 'C90.3', 'C64.7', 'C43.4']	{'Eye': 5}
455.0 Hemorrhoids	Lower Digestive System	1.0	['H51.1', 'H48.2', 'H52.4', 'H52.3', 'H51.3']	{'Lower Digestive System': 5}
594.1 Calculus of kidney	Urinary	1.0	['M14.1', 'M09.3', 'M09.4', 'M29.2', 'M27.1']	{'Urinary': 5}
594.3 Calculus of ureter	Urinary	1.0	['M31.1', 'M27.1', 'M27.3', 'M27.2', 'M29.2']	{'Urinary': 5}
600.0 Hyperplasia of prostate	Urinary	1.0	['M65.3', 'M65.1', 'M65.4', 'M70.3', 'M70.2']	{'Urinary': 5}
360.0 Disorders of the globe	Eye	1.0	['C90.9', 'C90.1', 'C71.2', 'C75.1', 'C79.2']	{'Eye': 5}
379.0 Other disorders of eye	Eye	1.0	['C64.6', 'C90.1', 'C79.2', 'C75.1', 'C71.2']	{'Eye': 5}
366.3 Traumatic cataract	Eye	1.0	['C90.3', 'C75.1', 'C71.2', 'C79.2', 'C43.4']	{'Eye': 5}
375.0 Disorders of lacrimal system	Eye	1.0	['C25.3', 'C29.2', 'C25.4', 'C27.3', 'C29.8']	{'Eye': 5}
218.2 Other benign neoplasm of uterus	Upper Female Genital Tract	1.0	['Q07.4', 'Q18.9', 'Q22.1', 'Q17.1', 'Q18.1']	{'Upper Female Genital Tract': 5}
592.2 Urethritis and urethral syndrome	Urinary	1.0	['M76.4', 'M45.9', 'M79.2', 'M45.5', 'M65.3']	{'Urinary': 5}
379.4 Anomalies of pupillary function	Eye	1.0	['C90.3', 'C64.6', 'C69.3', 'C75.1', 'C71.2']	{'Eye': 5}
374.3 Ptosis of eyelid	Eye	1.0	['C13.2', 'C18.1', 'C18.6', 'C18.9', 'C13.1']	{'Eye': 5}
622.2 Mucous polyp of cervix	Upper Female Genital Tract	1.0	['Q01.3', 'Q02.1', 'Q02.3', 'Q18.9', 'Q10.3']	{'Upper Female Genital Tract': 5}
626.0 Disorders of menstruation and other abnormal bleeding from female genital tract	Upper Female Genital Tract	1.0	['Q18.9', 'Q18.1', 'Q10.3', 'Q20.2', 'Q18.8']	{'Upper Female Genital Tract': 5}
198.0 Secondary malignant neoplasm	Miscellaneous Operations	1.0	['X71.1', 'X72.1', 'X72.9', 'X71.5', 'X70.8']	{'Miscellaneous Operations': 5}
150.0 Cancer of esophagus	Upper Digestive System	1.0	['G01.1', 'G60.1', 'G45.2', 'G44.1', 'G16.2']	{'Upper Digestive System': 5}
360.3 Hypotony of eye	Eye	1.0	['C90.3', 'C90.1', 'C43.4', 'C79.2', 'C79.1']	{'Eye': 5}
364.0 Corneal opacity and other disorders of cornea	Eye	1.0	['C90.3', 'C69.3', 'C90.1', 'C75.1', 'C71.2']	{'Eye': 5}
300.12 Agorophobia, social phobia, and panic disorder	Eye	1.0	['C71.2', 'C75.1', 'C90.3', 'C73.3', 'C79.2']	{'Eye': 5}
189.11 Malignant neoplasm of kidney, except pelvis	Urinary	1.0	['M02.1', 'M02.5', 'M03.9', 'M13.1', 'M02.2']	{'Urinary': 5}
365.0 Glaucoma	Eye	1.0	['C60.1', 'C60.5', 'C61.1', 'C66.4', 'C65.1']	{'Eye': 5}
366.1 Nonsenile Cataract	Eye	1.0	['C75.1', 'C71.2', 'C90.9', 'C90.3', 'C90.1']	{'Eye': 5}
627.4 Premenopausal menorrhagia	Upper Female Genital Tract	1.0	['Q10.3', 'Q18.8', 'Q18.9', 'Q18.1', 'Q12.1']	{'Upper Female Genital Tract': 5}
686.3 Pilonidal cyst	Lower Digestive System	1.0	['H60.3', 'H59.4', 'H59.9', 'H44.4', 'H28.9']	{'Lower Digestive System': 5}
586.0 Other disorders of the kidney and ureters	Urinary	1.0	['M30.1', 'M13.1', 'M29.3', 'M27.4', 'M29.2']	{'Urinary': 5}
661.0 Fetal distress and abnormal forces of labor	Female Genital Tract Associated with Pregnancy, Childbirth and the Puerperium	1.0	['R22.9', 'R27.1', 'R21.5', 'R22.2', 'R18.2']	{'Female Genital Tract Associated with Pregnancy, Childbirth and the Puerperium': 5}
618.0 Genital prolapse	Lower Female Genital Tract	1.0	['P13.2', 'P23.1', 'P23.3', 'P24.2', 'P23.2']	{'Lower Female Genital Tract': 5}
427.11 Paroxysmal supraventricular tachycardia	Heart	1.0	['K57.2', 'K58.2', 'K57.1', 'K57.4', 'K57.5']	{'Heart': 5}
470.0 Septal Deviations/Turbinate Hypertrophy	Respiratory Tract	1.0	['E03.6', 'E04.1', 'E04.2', 'E03.1', 'E04.7']	{'Respiratory Tract': 5}
599.5 Frequency of urination and polyuria	Urinary	1.0	['M47.4', 'M43.2', 'M47.8', 'M45.9', 'M43.3']	{'Urinary': 5}
599.9 Other abnormality of urination	Urinary	1.0	['M45.9', 'M47.4', 'M47.8', 'M65.1', 'M79.2']	{'Urinary': 5}
389.0 Hearing loss	Ear	1.0	['D13.5', 'D24.1', 'D15.1', 'D15.3', 'D28.2']	{'Ear': 5}
224.1 Benign neoplasm of eye, uveal	Eye	1.0	['C90.1', 'C90.3', 'C75.1', 'C71.2', 'C79.2']	{'Eye': 5}
626.13 Irregular menstrual cycle	Upper Female Genital Tract	1.0	['Q18.1', 'Q18.9', 'Q10.3', 'Q12.1', 'Q18.8']	{'Upper Female Genital Tract': 5}
159.0 Malignant neoplasm of other and ill-defined sites within the digestive organs and peritoneum	Lower Digestive System	1.0	['H33.3', 'H33.4', 'H33.6', 'H07.2', 'H07.3']	{'Lower Digestive System': 5}
586.4 Stricture/obstruction of ureter	Urinary	1.0	['M29.2', 'M30.1', 'M29.3', 'M29.5', 'M27.4']	{'Urinary': 5}
521.1 Dental caries	Mouth	1.0	['F09.4', 'F10.9', 'F09.3', 'F10.4', 'F10.1']	{'Mouth': 5}
597.0 Other disorders of urethra and urinary tract	Urinary	1.0	['M76.1', 'M45.5', 'M76.4', 'M45.9', 'M79.2']	{'Urinary': 5}
426.91 Cardiac pacemaker in situ	Heart	1.0	['K60.3', 'K60.6', 'K60.1', 'K60.5', 'K59.4']	{'Heart': 5}
473.0 Diseases of the larynx and vocal cords	Respiratory Tract	1.0	['E34.2', 'E36.1', 'E37.1', 'E34.1', 'E35.2']	{'Respiratory Tract': 5}
364.9 Cornea replaced by transplant	Eye	1.0	['C47.3', 'C46.3', 'C44.3', 'C69.3', 'C51.5']	{'Eye': 5}
599.3 Dysuria	Urinary	1.0	['M45.9', 'M76.4', 'M45.1', 'M79.2', 'M45.5']	{'Urinary': 5}
363.3 Chorioretinal scars	Eye	1.0	['C90.3', 'C90.1', 'C79.2', 'C79.4', 'C79.5']	{'Eye': 5}
367.1 Myopia	Eye	1.0	['C90.3', 'C79.5', 'C79.2', 'C85.1', 'C43.4']	{'Eye': 5}
379.2 Disorders of vitreous body	Eye	1.0	['C79.2', 'C79.5', 'C85.1', 'C81.2', 'C82.2']	{'Eye': 5}
361.0 Retinal detachments and defects	Eye	1.0	['C82.2', 'C85.5', 'C81.2', 'C85.1', 'C54.4']	{'Eye': 5}
369.5 Conjunctivitis, infectious	Eye	1.0	['C90.9', 'C90.1', 'C90.4', 'C90.3', 'C75.1']	{'Eye': 5}
368.1 Amblyopia	Eye	1.0	['C90.3', 'C90.1', 'C71.2', 'C75.1', 'C90.8']	{'Eye': 5}
367.4 Presbyopia	Eye	1.0	['C71.2', 'C75.1', 'C90.1', 'C79.2', 'C90.3']	{'Eye': 5}
316.1 Polyneuropathy due to drugs	Miscellaneous Operations	1.0	['X72.4', 'X72.3', 'X72.1', 'X71.5', 'X71.1']	{'Miscellaneous Operations': 5}
375.2 Epiphora	Eye	1.0	['C29.2', 'C27.3', 'C25.3', 'C25.4', 'C27.1']	{'Eye': 5}
599.1 Urinary obstruction	Urinary	1.0	['M65.3', 'M29.2', 'M13.2', 'M65.1', 'M47.4']	{'Urinary': 5}
364.2 Corneal edema	Eye	1.0	['C90.3', 'C69.3', 'C79.1', 'C90.1', 'C75.1']	{'Eye': 5}
364.5 Corneal dystrophy	Eye	1.0	['C44.3', 'C90.3', 'C71.2', 'C75.1', 'C69.3']	{'Eye': 5}
608.0 Other disorders of male genital organs	Male Genital Organs	1.0	['N15.3', 'N06.3', 'N15.2', 'N17.1', 'N01.2']	{'Male Genital Organs': 5}
479.0 Other upper respiratory disease	Respiratory Tract	1.0	['E03.3', 'E03.6', 'E04.2', 'E04.1', 'E03.1']	{'Respiratory Tract': 5}
601.1 Prostatitis	Urinary	1.0	['M70.2', 'M70.5', 'M70.3', 'M65.3', 'M65.1']	{'Urinary': 5}
361.2 Retinoschisis and retinal cysts	Eye	1.0	['C79.2', 'C79.5', 'C90.3', 'C79.4', 'C79.1']	{'Eye': 5}
626.1 Irregular menstrual cycle/bleeding	Upper Female Genital Tract	1.0	['Q18.1', 'Q12.1', 'Q10.3', 'Q18.9', 'Q18.8']	{'Upper Female Genital Tract': 5}
627.3 Postmenopausal atrophic vaginitis	Upper Female Genital Tract	1.0	['Q18.9', 'Q18.8', 'Q18.1', 'Q55.3', 'Q55.2']	{'Upper Female Genital Tract': 5}
599.2 Retention of urine	Urinary	1.0	['M47.9', 'M47.3', 'M47.2', 'M47.1', 'M65.3']	{'Urinary': 5}
522.1 Pulpitis and necrosis of tooth pulp	Mouth	1.0	['F09.4', 'F10.9', 'F09.3', 'F38.2', 'F10.4']	{'Mouth': 5}
411.3 Angina pectoris	Heart	1.0	['K45.3', 'K40.2', 'K49.1', 'K63.3', 'K51.8']	{'Heart': 5}
858.0 Complication of internal orthopedic device	Other Bones and Joints	1.0	['W37.3', 'W39.6', 'W40.3', 'W39.4', 'W28.3']	{'Other Bones and Joints': 5}
618.6 Vaginal enterocele, congenital or acquired	Lower Female Genital Tract	1.0	['P23.4', 'P23.3', 'P24.2', 'P23.1', 'P23.2']	{'Lower Female Genital Tract': 5}
753.1 Congenital cataract and lens anomalies	Eye	1.0	['C75.1', 'C71.2', 'C90.1', 'C90.3', 'C79.2']	{'Eye': 5}
601.12 Chronic prostatitis	Urinary	1.0	['M70.3', 'M70.2', 'M65.3', 'M65.1', 'M70.5']	{'Urinary': 5}
411.4 Coronary atherosclerosis	Heart	1.0	['K75.1', 'K45.3', 'K49.1', 'K75.3', 'K40.2']	{'Heart': 5}
197.0 Chemotherapy	Miscellaneous Operations	1.0	['X35.2', 'X70.2', 'X72.9', 'X72.1', 'X71.3']	{'Miscellaneous Operations': 5}
599.4 Urinary incontinence	Urinary	1.0	['M53.3', 'M53.6', 'M53.8', 'M52.3', 'M47.4']	{'Urinary': 5}
624.9 stress incontinence, female	Urinary	1.0	['M53.3', 'M53.8', 'M53.6', 'M52.3', 'M56.3']	{'Urinary': 5}
411.2 Myocardial infarction	Heart	1.0	['K75.1', 'K75.3', 'K75.2', 'K49.1', 'K50.8']	{'Heart': 5}
401.1 Essential hypertension	Heart	1.0	['K63.4', 'K63.3', 'K45.3', 'K63.6', 'K75.1']	{'Heart': 5}
586.2 Cyst of kidney, acquired	Subsidiary Classification of Sites of Operation	0.8	['Z41.1', 'Z41.3', 'Z42.1', 'O16.1', 'Z92.6']	{'Subsidiary Classification of Sites of Operation': 4, 'Overflow codes': 1}
740.1 Osteoarthritis; localized	Other Bones and Joints	0.8	['W38.1', 'W37.1', 'W94.1', 'Z84.3', 'W93.1']	{'Other Bones and Joints': 4, 'Subsidiary Classification of Sites of Operation': 1}
735.3 Hallux valgus (Bunion)	Other Bones and Joints	0.8	['W79.1', 'W15.3', 'W15.1', 'Z80.1', 'W15.6']	{'Other Bones and Joints': 4, 'Subsidiary Classification of Sites of Operation': 1}
225.2 Benign neoplasm of spinal cord, meninges	Subsidiary Classification of Sites of Operation	0.8	['U05.5', 'Z66.4', 'Z66.5', 'Z66.8', 'Z66.3']	{'Subsidiary Classification of Sites of Operation': 4, 'Diagnostic Imaging, Testing and Rehabilitation': 1}
638.0 Other high-risk pregnancy	Subsidiary Classification of Methods of Operation	0.8	['Y81.9', 'Y81.1', 'Y80.9', 'Y80.4', 'R15.1']	{'Subsidiary Classification of Methods of Operation': 4, 'Female Genital Tract Associated with Pregnancy, Childbirth and the Puerperium': 1}
749.2 Congenital anomalies of skull and face bones	Subsidiary Classification of Sites of Operation	0.8	['Z47.2', 'Z48.1', 'E09.1', 'Z47.3', 'Z49.4']	{'Subsidiary Classification of Sites of Operation': 4, 'Respiratory Tract': 1}
755.3 Congenital anomaly of fingers/toes	Subsidiary Classification of Sites of Operation	0.8	['Z47.2', 'Z48.1', 'E09.1', 'Z47.3', 'Z49.4']	{'Subsidiary Classification of Sites of Operation': 4, 'Respiratory Tract': 1}
425.1 Primary/intrinsic cardiomyopathies	Heart	0.8	['K59.6', 'K60.7', 'U10.3', 'K59.2', 'K59.4']	{'Heart': 4, 'Diagnostic Imaging, Testing and Rehabilitation': 1}
851.0 Complications of transplants and reattached limbs	Other Bones and Joints	0.8	['W37.3', 'W28.3', 'W91.3', 'Z75.6', 'W40.3']	{'Other Bones and Joints': 4, 'Subsidiary Classification of Sites of Operation': 1}
458.0 Hypotension	Other Bones and Joints	0.8	['W94.1', 'W37.1', 'W58.1', 'W38.1', 'Z84.3']	{'Other Bones and Joints': 4, 'Subsidiary Classification of Sites of Operation': 1}
379.3 Aphakia and other disorders of lens	Eye	0.8	['C73.3', 'Y08.6', 'C75.1', 'C71.2', 'C69.3']	{'Eye': 4, 'Subsidiary Classification of Methods of Operation': 1}
942.0 Infusion and transfusion reaction	Miscellaneous Operations	0.8	['X33.2', 'X71.1', 'L91.4', 'X70.8', 'X36.9']	{'Miscellaneous Operations': 4, 'Arteries and Veins': 1}
990.0 Effects radiation NOS	Miscellaneous Operations	0.8	['X65.4', 'X70.2', 'X72.3', 'T85.2', 'X65.3']	{'Miscellaneous Operations': 4, 'Soft Tissue': 1}
983.0 Toxic effect of corrosive aromatics, acids, and caustic alkalis	Other Bones and Joints	0.8	['Z78.7', 'W58.1', 'W71.2', 'W40.1', 'W69.3']	{'Other Bones and Joints': 4, 'Subsidiary Classification of Sites of Operation': 1}
411.8 Other chronic ischemic heart disease, unspecified	Heart	0.8	['K49.1', 'K45.3', 'U10.6', 'K40.2', 'K63.3']	{'Heart': 4, 'Diagnostic Imaging, Testing and Rehabilitation': 1}
145.2 Cancer of tongue	Mouth	0.8	['T85.1', 'F22.2', 'F24.1', 'F23.1', 'F39.1']	{'Mouth': 4, 'Soft Tissue': 1}
525.2 Atrophy of edentulous alveolar ridge	Subsidiary Classification of Methods of Operation	0.8	['F11.5', 'Y70.3', 'Y71.1', 'Y66.3', 'Y66.8']	{'Subsidiary Classification of Methods of Operation': 4, 'Mouth': 1}
367.0 Disorders of refraction and accommodation; blindness and low vision	Eye	0.8	['C90.1', 'C75.1', 'C71.2', 'Y08.6', 'C73.3']	{'Eye': 4, 'Subsidiary Classification of Methods of Operation': 1}
602.0 Other disorders of prostate	Urinary	0.8	['M70.3', 'M70.2', 'M65.3', 'M65.1', 'Z42.2']	{'Urinary': 4, 'Subsidiary Classification of Sites of Operation': 1}
149.4 Cancer of larynx	Respiratory Tract	0.8	['E36.1', 'E37.1', 'E34.1', 'E25.9', 'G19.9']	{'Respiratory Tract': 4, 'Upper Digestive System': 1}
574.1 Cholelithiasis	Other Abdominal Organs, Principally Digestive	0.8	['J18.3', 'Y50.8', 'J37.3', 'J37.2', 'J38.1']	{'Other Abdominal Organs, Principally Digestive': 4, 'Subsidiary Classification of Methods of Operation': 1}
528.6 Leukoplakia of oral mucosa	Mouth	0.8	['F24.1', 'F42.1', 'F23.1', 'Y08.2', 'F32.1']	{'Mouth': 4, 'Subsidiary Classification of Methods of Operation': 1}
535.2 Atrophic gastritis	Subsidiary Classification of Sites of Operation	0.8	['Z27.2', 'G45.1', 'Z27.4', 'Z27.1', 'Z27.3']	{'Subsidiary Classification of Sites of Operation': 4, 'Upper Digestive System': 1}
380.0 Disorders of external ear	Ear	0.8	['D02.1', 'D03.4', 'D06.1', 'D06.2', 'S13.1']	{'Ear': 4, 'Skin': 1}
803.1 Fracture of humerus	Subsidiary Classification of Sites of Operation	0.8	['W20.1', 'Z69.7', 'Z81.4', 'Z69.2', 'Z81.5']	{'Subsidiary Classification of Sites of Operation': 4, 'Other Bones and Joints': 1}
430.3 Subdural hemorrhage	Subsidiary Classification of Methods of Operation	0.8	['A41.1', 'Y47.2', 'Y47.8', 'Y47.9', 'Y47.5']	{'Subsidiary Classification of Methods of Operation': 4, 'Nervous System': 1}
366.0 Cataract	Eye	0.8	['C71.9', 'C73.3', 'Y08.6', 'C75.1', 'C71.2']	{'Eye': 4, 'Subsidiary Classification of Methods of Operation': 1}
153.2 Colon cancer	Lower Digestive System	0.8	['H07.2', 'H07.1', 'H07.3', 'H33.3', 'Y39.5']	{'Lower Digestive System': 4, 'Subsidiary Classification of Methods of Operation': 1}
716.8 Palindromic rheumatism	Subsidiary Classification of Sites of Operation	0.8	['A73.5', 'Z50.2', 'Z82.9', 'Z81.4', 'Z50.1']	{'Subsidiary Classification of Sites of Operation': 4, 'Nervous System': 1}
334.0 Degenerative disease of the spinal cord	Bones and Joints of Skull and Spine	0.8	['V29.4', 'V22.1', 'V55.1', 'Z66.4', 'V22.8']	{'Bones and Joints of Skull and Spine': 4, 'Subsidiary Classification of Sites of Operation': 1}
369.0 Infection of the eye	Eye	0.8	['C12.1', 'C90.9', 'C79.4', 'Y80.9', 'C25.3']	{'Eye': 4, 'Subsidiary Classification of Methods of Operation': 1}
223.0 Benign neoplasm of kidney and other urinary organs	Urinary	0.8	['M42.2', 'M13.1', 'M45.1', 'M42.1', 'Y75.3']	{'Urinary': 4, 'Subsidiary Classification of Methods of Operation': 1}
362.3 Other nondiabetic retinopathy	Eye	0.8	['C79.4', 'X93.1', 'C79.2', 'C79.6', 'C81.2']	{'Eye': 4, 'Miscellaneous Operations': 1}
175.0 Acquired absence of breast	Endocrine System and Breast	0.8	['B27.4', 'B36.1', 'B30.1', 'S48.2', 'B29.1']	{'Endocrine System and Breast': 4, 'Skin': 1}
703.0 Diseases of nail, NOS	Skin	0.8	['S66.1', 'S70.1', 'S68.1', 'Z90.6', 'S64.1']	{'Skin': 4, 'Subsidiary Classification of Sites of Operation': 1}
965.1 Opiates and related narcotics causing adverse effects in therapeutic use	Other Bones and Joints	0.8	['W58.1', 'W94.1', 'Z78.7', 'W40.1', 'W90.3']	{'Other Bones and Joints': 4, 'Subsidiary Classification of Sites of Operation': 1}
386.9 Dizziness and giddiness (Light-headedness and vertigo)	Diagnostic Imaging, Testing and Rehabilitation	0.8	['U19.1', 'U05.2', 'U05.1', 'U19.7', 'A55.9']	{'Diagnostic Imaging, Testing and Rehabilitation': 4, 'Nervous System': 1}
189.0 Cancer of urinary organs (incl. kidney and bladder)	Urinary	0.8	['M42.1', 'M49.4', 'M42.2', 'X70.1', 'M45.1']	{'Urinary': 4, 'Miscellaneous Operations': 1}
189.21 Malignant neoplasm of bladder	Urinary	0.8	['M42.1', 'M49.4', 'M42.2', 'X70.1', 'M19.1']	{'Urinary': 4, 'Miscellaneous Operations': 1}
153.3 Malignant neoplasm of rectum, rectosigmoid junction, and anus	Lower Digestive System	0.8	['H33.1', 'H33.6', 'H33.3', 'H33.4', 'G74.3']	{'Lower Digestive System': 4, 'Upper Digestive System': 1}
366.2 Senile cataract	Eye	0.8	['C90.1', 'C71.2', 'C75.1', 'Y08.6', 'C73.3']	{'Eye': 4, 'Subsidiary Classification of Methods of Operation': 1}
506.0 Empyema and pneumothorax	Soft Tissue	0.8	['T12.4', 'Y74.4', 'T12.3', 'T12.2', 'T10.2']	{'Soft Tissue': 4, 'Subsidiary Classification of Methods of Operation': 1}
377.0 Disorders of optic nerve and visual pathways	Eye	0.8	['C69.3', 'C90.1', 'C73.3', 'C90.3', 'Y38.8']	{'Eye': 4, 'Subsidiary Classification of Methods of Operation': 1}
591.0 Urinary tract infection	Urinary	0.8	['M45.9', 'M45.8', 'M47.2', 'M76.4', 'Z42.1']	{'Urinary': 4, 'Subsidiary Classification of Sites of Operation': 1}
222.0 Benign neoplasm of male genital organs	Urinary	0.8	['M70.3', 'M70.2', 'M65.1', 'M65.3', 'Y53.2']	{'Urinary': 4, 'Subsidiary Classification of Methods of Operation': 1}
578.8 Hemorrhage of rectum and anus	Lower Digestive System	0.8	['H25.9', 'H52.4', 'Z28.8', 'H25.8', 'H25.1']	{'Lower Digestive System': 4, 'Subsidiary Classification of Sites of Operation': 1}
198.3 Secondary malignant neoplasm of digestive systems	Soft Tissue	0.8	['T46.2', 'T36.1', 'T46.1', 'X71.1', 'T36.4']	{'Soft Tissue': 4, 'Miscellaneous Operations': 1}
418.1 Precordial pain	Heart	0.8	['U20.5', 'K63.4', 'K63.6', 'K63.3', 'K63.5']	{'Heart': 4, 'Diagnostic Imaging, Testing and Rehabilitation': 1}
575.8 Other disorders of biliary tract	Other Abdominal Organs, Principally Digestive	0.8	['Z30.3', 'J43.9', 'J53.9', 'J74.9', 'J38.1']	{'Other Abdominal Organs, Principally Digestive': 4, 'Subsidiary Classification of Sites of Operation': 1}
213.0 Benign neoplasm of bone and articular cartilage	Other Bones and Joints	0.8	['W09.1', 'Z73.4', 'W08.3', 'W08.2', 'W36.1']	{'Other Bones and Joints': 4, 'Subsidiary Classification of Sites of Operation': 1}
165.1 Cancer of bronchus; lung	Respiratory Tract	0.8	['E54.3', 'E59.1', 'T87.4', 'E63.2', 'E49.5']	{'Respiratory Tract': 4, 'Soft Tissue': 1}
369.2 Eye infection, viral	Eye	0.8	['C75.1', 'C71.2', 'Y08.6', 'C90.9', 'C73.3']	{'Eye': 4, 'Subsidiary Classification of Methods of Operation': 1}
367.2 Astigmatism	Eye	0.8	['Y08.6', 'C73.3', 'C71.2', 'C75.1', 'C69.3']	{'Eye': 4, 'Subsidiary Classification of Methods of Operation': 1}
371.1 Uveitis, noninfectious or NOS	Eye	0.8	['C43.4', 'C64.8', 'C90.3', 'Y18.1', 'C69.3']	{'Eye': 4, 'Subsidiary Classification of Methods of Operation': 1}
526.3 Anomalies of jaw size/symmetry	Subsidiary Classification of Methods of Operation	0.8	['E25.3', 'Y71.1', 'Y66.3', 'Y71.2', 'Y02.1']	{'Subsidiary Classification of Methods of Operation': 4, 'Respiratory Tract': 1}
365.2 Primary angle-closure glaucoma	Eye	0.8	['C62.3', 'C61.5', 'C90.3', 'Y08.6', 'C90.1']	{'Eye': 4, 'Subsidiary Classification of Methods of Operation': 1}
475.0 Chronic sinusitis	Respiratory Tract	0.8	['E13.3', 'E14.2', 'Y76.1', 'E13.6', 'E14.8']	{'Respiratory Tract': 4, 'Subsidiary Classification of Methods of Operation': 1}
530.5 Disorders of esophageal motility	Upper Digestive System	0.8	['G21.2', 'G21.1', 'G44.3', 'Z27.1', 'G24.3']	{'Upper Digestive System': 4, 'Subsidiary Classification of Sites of Operation': 1}
520.0 Disorders of tooth development	Mouth	0.8	['Y84.2', 'F09.3', 'F09.4', 'F10.4', 'F10.9']	{'Mouth': 4, 'Subsidiary Classification of Methods of Operation': 1}
240.0 Simple and unspecified goiter	Endocrine System and Breast	0.8	['B08.4', 'B08.3', 'B08.1', 'Y20.4', 'B08.5']	{'Endocrine System and Breast': 4, 'Subsidiary Classification of Methods of Operation': 1}
610.8 Other specified benign mammary dysplasias	Endocrine System and Breast	0.8	['Z49.1', 'B28.3', 'B34.1', 'B34.2', 'B33.1']	{'Endocrine System and Breast': 4, 'Subsidiary Classification of Sites of Operation': 1}
363.4 Choroidal degenerations	Eye	0.8	['C90.1', 'C90.3', 'C86.5', 'Y08.6', 'C73.3']	{'Eye': 4, 'Subsidiary Classification of Methods of Operation': 1}
604.0 Disorders of penis	Male Genital Organs	0.8	['N32.1', 'N27.1', 'N30.3', 'N28.4', 'M81.4']	{'Male Genital Organs': 4, 'Urinary': 1}
364.4 Corneal degenerations	Eye	0.8	['Y08.6', 'C73.3', 'C71.2', 'C75.1', 'C69.3']	{'Eye': 4, 'Subsidiary Classification of Methods of Operation': 1}
871.0 Open wounds of extremities	Skin	0.8	['S42.1', 'S66.2', 'S57.3', 'S57.1', 'Z50.3']	{'Skin': 4, 'Subsidiary Classification of Sites of Operation': 1}
287.0 Purpura and other hemorrhagic conditions	Eye	0.8	['C71.2', 'C75.1', 'C90.3', 'C73.3', 'Y08.6']	{'Eye': 4, 'Subsidiary Classification of Methods of Operation': 1}
681.1 Cellulitis and abscess of fingers/toes	Skin	0.8	['Z50.3', 'S47.2', 'S57.1', 'S57.3', 'S70.1']	{'Skin': 4, 'Subsidiary Classification of Sites of Operation': 1}
556.0 Ulceration of the lower GI tract	Lower Digestive System	0.8	['H56.1', 'Z29.1', 'H25.1', 'H41.2', 'H44.4']	{'Lower Digestive System': 4, 'Subsidiary Classification of Sites of Operation': 1}
609.2 Abnormal spermatozoa	Urinary	0.8	['M70.3', 'M70.2', 'Y53.2', 'M65.3', 'M45.9']	{'Urinary': 4, 'Subsidiary Classification of Methods of Operation': 1}
272.9 Unspecified disorder of lipoid metabolism	Heart	0.8	['K51.8', 'K63.4', 'Y44.2', 'K75.1', 'K63.6']	{'Heart': 4, 'Subsidiary Classification of Methods of Operation': 1}
474.2 Chronic tonsillitis and adenoiditis	Mouth	0.8	['F34.1', 'F36.2', 'F34.4', 'F34.9', 'E36.9']	{'Mouth': 4, 'Respiratory Tract': 1}
736.2 Acquired deformities of finger	Subsidiary Classification of Sites of Operation	0.8	['Z56.7', 'Z83.5', 'Z83.4', 'W62.1', 'Z89.6']	{'Subsidiary Classification of Sites of Operation': 4, 'Other Bones and Joints': 1}
727.6 Rupture of tendon, nontraumatic	Subsidiary Classification of Sites of Operation	0.8	['Z58.1', 'Z56.7', 'T67.6', 'Z54.4', 'Z56.4']	{'Subsidiary Classification of Sites of Operation': 4, 'Soft Tissue': 1}
722.1 Displacement of intervertebral disc	Bones and Joints of Skull and Spine	0.8	['V29.4', 'V55.1', 'Z67.3', 'V55.2', 'V54.4']	{'Bones and Joints of Skull and Spine': 4, 'Subsidiary Classification of Sites of Operation': 1}
613.1 Inflammatory disease of breast	Endocrine System and Breast	0.8	['B33.1', 'Z49.1', 'B37.1', 'B28.3', 'B28.4']	{'Endocrine System and Breast': 4, 'Subsidiary Classification of Sites of Operation': 1}
941.0 Adverse reaction to serum or vaccine	Subsidiary Classification of Methods of Operation	0.8	['Y82.3', 'Y13.1', 'Y80.1', 'Y84.2', 'W40.1']	{'Subsidiary Classification of Methods of Operation': 4, 'Other Bones and Joints': 1}
362.8 Retinal hemorrhage/ischemia	Eye	0.8	['C79.4', 'C79.5', 'C79.2', 'C82.1', 'Y08.9']	{'Eye': 4, 'Subsidiary Classification of Methods of Operation': 1}
626.8 Infertility, female	Upper Female Genital Tract	0.8	['Q41.3', 'Q39.9', 'Q41.2', 'T43.9', 'Q48.4']	{'Upper Female Genital Tract': 4, 'Soft Tissue': 1}
217.0 Vascular hamartomas and non-neoplastic nevi	Subsidiary Classification of Sites of Operation	0.8	['S09.1', 'Z47.3', 'Z48.2', 'Z47.1', 'Z47.8']	{'Subsidiary Classification of Sites of Operation': 4, 'Skin': 1}
229.1 Benign neoplasm of lymph nodes	Soft Tissue	0.8	['T87.3', 'T86.2', 'T91.1', 'O14.2', 'T85.2']	{'Soft Tissue': 4, 'Overflow codes': 1}
535.6 Duodenitis	Subsidiary Classification of Sites of Operation	0.8	['Z27.2', 'G45.1', 'Z27.8', 'Z27.3', 'Z27.4']	{'Subsidiary Classification of Sites of Operation': 4, 'Upper Digestive System': 1}
250.2 Type 2 diabetes	Heart	0.8	['K45.3', 'K40.2', 'K63.3', 'K63.4', 'C82.6']	{'Heart': 4, 'Eye': 1}
753.2 Congenital anomalies of posterior segment of eye	Eye	0.8	['C71.2', 'C75.1', 'C73.3', 'C90.3', 'V25.4']	{'Eye': 4, 'Bones and Joints of Skull and Spine': 1}
650.0 Normal delivery	Female Genital Tract Associated with Pregnancy, Childbirth and the Puerperium	0.8	['R24.9', 'Y84.1', 'R27.1', 'R14.9', 'R14.1']	{'Female Genital Tract Associated with Pregnancy, Childbirth and the Puerperium': 4, 'Subsidiary Classification of Methods of Operation': 1}
610.1 Cystic mastopathy	Endocrine System and Breast	0.8	['B28.3', 'B37.1', 'B32.2', 'Z15.2', 'B32.1']	{'Endocrine System and Breast': 4, 'Subsidiary Classification of Sites of Operation': 1}
360.2 Progressive myopia	Eye	0.8	['C79.5', 'C79.2', 'C43.4', 'C73.3', 'Y08.9']	{'Eye': 4, 'Subsidiary Classification of Methods of Operation': 1}
456.0 Chronic venous insufficiency [CVI]	Arteries and Veins	0.8	['L88.2', 'Z98.5', 'L86.2', 'L88.1', 'L87.4']	{'Arteries and Veins': 4, 'Subsidiary Classification of Sites of Operation': 1}
362.4 Retinal vascular changes and abnomalities	Eye	0.8	['C79.4', 'X93.1', 'C86.5', 'C82.6', 'C82.5']	{'Eye': 4, 'Miscellaneous Operations': 1}
250.23 Type 2 diabetes with ophthalmic manifestations	Eye	0.8	['C82.5', 'C82.6', 'C82.1', 'C79.4', 'X93.1']	{'Eye': 4, 'Miscellaneous Operations': 1}
174.3 Neoplasm of uncertain behavior of breast	Endocrine System and Breast	0.8	['B28.3', 'B28.2', 'T85.2', 'B27.4', 'B32.1']	{'Endocrine System and Breast': 4, 'Soft Tissue': 1}
646.0 Other complications of pregnancy NEC	Female Genital Tract Associated with Pregnancy, Childbirth and the Puerperium	0.8	['R24.9', 'R14.9', 'Y81.1', 'R15.1', 'R27.1']	{'Female Genital Tract Associated with Pregnancy, Childbirth and the Puerperium': 4, 'Subsidiary Classification of Methods of Operation': 1}
642.0 Hypertension complicating pregnancy, childbirth, and the puerperium	Female Genital Tract Associated with Pregnancy, Childbirth and the Puerperium	0.8	['R15.1', 'R14.9', 'Y81.1', 'R14.1', 'R24.9']	{'Female Genital Tract Associated with Pregnancy, Childbirth and the Puerperium': 4, 'Subsidiary Classification of Methods of Operation': 1}
586.1 Anatomical abnormatilies of kidney and ureters	Urinary	0.8	['M13.1', 'M29.2', 'M30.1', 'M29.3', 'Z42.1']	{'Urinary': 4, 'Subsidiary Classification of Sites of Operation': 1}
368.3 Anisometropia	Eye	0.8	['Y08.6', 'C73.3', 'C71.2', 'C75.1', 'C90.3']	{'Eye': 4, 'Subsidiary Classification of Methods of Operation': 1}
540.1 Appendicitis	Lower Digestive System	0.8	['H02.9', 'H01.9', 'H01.2', 'H02.1', 'Y75.2']	{'Lower Digestive System': 4, 'Subsidiary Classification of Methods of Operation': 1}
614.5 Inflammatory disease of cervix, vagina, and vulva	Lower Female Genital Tract	0.8	['P09.2', 'P09.1', 'P05.4', 'P29.3', 'S13.2']	{'Lower Female Genital Tract': 4, 'Skin': 1}
531.1 Hemorrhage from gastrointestinal ulcer	Upper Digestive System	0.8	['G43.6', 'G43.3', 'Y07.2', 'G43.4', 'G43.8']	{'Upper Digestive System': 4, 'Subsidiary Classification of Methods of Operation': 1}
134.1 Intestinal helminthiases	Subsidiary Classification of Sites of Operation	0.8	['Z28.5', 'H25.9', 'Z28.2', 'Z27.6', 'Z28.4']	{'Subsidiary Classification of Sites of Operation': 4, 'Lower Digestive System': 1}
788.0 Syncope and collapse	Diagnostic Imaging, Testing and Rehabilitation	0.8	['U19.1', 'U19.7', 'U30.1', 'K60.6', 'U05.1']	{'Diagnostic Imaging, Testing and Rehabilitation': 4, 'Heart': 1}
871.3 Open wound of foot except toe(s) alone	Skin	0.8	['Z50.5', 'S44.2', 'S57.1', 'S42.1', 'S57.3']	{'Skin': 4, 'Subsidiary Classification of Sites of Operation': 1}
250.13 Type 1 diabetes with ophthalmic manifestations	Eye	0.8	['C82.5', 'C82.1', 'C82.6', 'Y08.4', 'C79.4']	{'Eye': 4, 'Subsidiary Classification of Methods of Operation': 1}
427.12 Paroxysmal ventricular tachycardia	Heart	0.8	['K59.2', 'K59.4', 'K58.2', 'K57.6', 'U10.3']	{'Heart': 4, 'Diagnostic Imaging, Testing and Rehabilitation': 1}
605.0 Erectile dysfunction [ED]	Urinary	0.8	['N29.1', 'M70.3', 'M61.1', 'M47.3', 'M70.2']	{'Urinary': 4, 'Male Genital Organs': 1}
367.8 Hypermetropia	Eye	0.8	['C90.1', 'C71.2', 'C75.1', 'C90.3', 'Y08.6']	{'Eye': 4, 'Subsidiary Classification of Methods of Operation': 1}
742.0 Derangement of joint, non-traumatic	Other Bones and Joints	0.8	['Z75.6', 'W94.1', 'W37.1', 'W31.9', 'W38.1']	{'Other Bones and Joints': 4, 'Subsidiary Classification of Sites of Operation': 1}
523.3 Periodontitis (acute or chronic)	Mouth	0.8	['F12.1', 'F09.3', 'F09.4', 'Y84.8', 'F10.9']	{'Mouth': 4, 'Subsidiary Classification of Methods of Operation': 1}
79.0 Viral infection	Upper Female Genital Tract	0.8	['Q55.4', 'Q03.4', 'Q55.3', 'Q03.9', 'P27.3']	{'Upper Female Genital Tract': 4, 'Lower Female Genital Tract': 1}
250.7 Diabetic retinopathy	Eye	0.8	['C82.5', 'C82.1', 'C82.6', 'C79.4', 'Y08.8']	{'Eye': 4, 'Subsidiary Classification of Methods of Operation': 1}
362.0 Other retinal disorders	Eye	0.8	['C79.4', 'C80.1', 'X93.1', 'C82.6', 'C79.2']	{'Eye': 4, 'Miscellaneous Operations': 1}
702.2 Seborrheic keratosis	Skin	0.8	['S08.2', 'S06.4', 'S06.3', 'S08.1', 'Z47.2']	{'Skin': 4, 'Subsidiary Classification of Sites of Operation': 1}
665.0 Obstetrical/birth trauma	Female Genital Tract Associated with Pregnancy, Childbirth and the Puerperium	0.8	['R32.3', 'R32.4', 'R24.9', 'Y84.1', 'R14.1']	{'Female Genital Tract Associated with Pregnancy, Childbirth and the Puerperium': 4, 'Subsidiary Classification of Methods of Operation': 1}
527.8 Other specified diseases of the salivary glands	Subsidiary Classification of Methods of Operation	0.8	['Y76.3', 'F44.4', 'Y02.2', 'Y22.3', 'Y14.9']	{'Subsidiary Classification of Methods of Operation': 4, 'Mouth': 1}
569.1 Toxic gastroenteritis and colitis	Miscellaneous Operations	0.8	['X71.1', 'X71.5', 'X72.3', 'X72.2', 'L99.7']	{'Miscellaneous Operations': 4, 'Arteries and Veins': 1}
53.0 Herpes zoster	Miscellaneous Operations	0.8	['X71.5', 'X29.8', 'L91.3', 'X33.2', 'X72.1']	{'Miscellaneous Operations': 4, 'Arteries and Veins': 1}
285.2 Anemia of chronic disease	Miscellaneous Operations	0.8	['X33.9', 'X33.2', 'X29.2', 'Z91.1', 'X40.3']	{'Miscellaneous Operations': 4, 'Subsidiary Classification of Sites of Operation': 1}
279.0 Disorders involving the immune mechanism	Miscellaneous Operations	0.8	['X89.2', 'X71.3', 'X29.2', 'X72.2', 'H23.1']	{'Miscellaneous Operations': 4, 'Lower Digestive System': 1}
626.4 Premenstrual tension syndromes	Upper Female Genital Tract	0.8	['Q22.1', 'Q07.4', 'T43.9', 'Q12.1', 'Q12.4']	{'Upper Female Genital Tract': 4, 'Soft Tissue': 1}
411.1 Unstable angina (intermediate coronary syndrome)	Heart	0.8	['K49.1', 'Y02.2', 'K63.3', 'K75.1', 'K45.3']	{'Heart': 4, 'Subsidiary Classification of Methods of Operation': 1}
174.1 Breast cancer [female]	Endocrine System and Breast	0.8	['B28.5', 'B28.4', 'B30.1', 'B27.6', 'Z15.2']	{'Endocrine System and Breast': 4, 'Subsidiary Classification of Sites of Operation': 1}
535.0 Gastritis and duodenitis	Subsidiary Classification of Sites of Operation	0.8	['Z27.2', 'Z27.3', 'G45.1', 'Z27.8', 'Z27.1']	{'Subsidiary Classification of Sites of Operation': 4, 'Upper Digestive System': 1}
645.0 Late pregnancy and failed induction	Female Genital Tract Associated with Pregnancy, Childbirth and the Puerperium	0.8	['R15.1', 'R14.1', 'R14.9', 'R18.2', 'Y81.1']	{'Female Genital Tract Associated with Pregnancy, Childbirth and the Puerperium': 4, 'Subsidiary Classification of Methods of Operation': 1}
614.51 Cervicitis and endocervicitis	Upper Female Genital Tract	0.8	['Q03.9', 'Q03.4', 'P27.3', 'Q55.3', 'Q02.3']	{'Upper Female Genital Tract': 4, 'Lower Female Genital Tract': 1}
302.0 Sexual and gender identity disorders	Urinary	0.8	['M70.3', 'M70.2', 'M47.3', 'Y75.3', 'M65.3']	{'Urinary': 4, 'Subsidiary Classification of Methods of Operation': 1}
698.0 Pruritus and related conditions	Lower Digestive System	0.8	['P09.1', 'H52.4', 'H28.9', 'H25.9', 'H44.4']	{'Lower Digestive System': 4, 'Lower Female Genital Tract': 1}
707.0 Chronic ulcer of skin	Subsidiary Classification of Sites of Operation	0.8	['Z38.5', 'Z50.5', 'Z90.9', 'S57.1', 'Z90.5']	{'Subsidiary Classification of Sites of Operation': 4, 'Skin': 1}
741.6 Villonodular synovitis	Other Bones and Joints	0.8	['W69.3', 'W08.5', 'Z84.6', 'W85.2', 'W81.1']	{'Other Bones and Joints': 4, 'Subsidiary Classification of Sites of Operation': 1}
625.0 Pain and other symptoms associated with female genital organs	Upper Female Genital Tract	0.8	['Q02.3', 'T43.9', 'Q18.9', 'Q18.8', 'Q18.1']	{'Upper Female Genital Tract': 4, 'Soft Tissue': 1}
187.2 Malignant neoplasm of testis	Miscellaneous Operations	0.8	['N06.3', 'X35.2', 'X70.3', 'X72.3', 'X29.8']	{'Miscellaneous Operations': 4, 'Male Genital Organs': 1}
241.1 Nontoxic uninodular goiter	Endocrine System and Breast	0.8	['B08.4', 'B08.3', 'B12.2', 'Y20.4', 'B08.5']	{'Endocrine System and Breast': 4, 'Subsidiary Classification of Methods of Operation': 1}
184.2 Cancer of other female genital organs (excluding uterus and ovary)	Lower Female Genital Tract	0.8	['P05.4', 'P09.1', 'T85.5', 'P05.2', 'P29.3']	{'Lower Female Genital Tract': 4, 'Soft Tissue': 1}
381.11 Suppurative and unspecified otitis media	Ear	0.8	['D14.1', 'Y59.1', 'D15.1', 'D28.2', 'D14.2']	{'Ear': 4, 'Subsidiary Classification of Methods of Operation': 1}
618.2 Uterine/Uterovaginal prolapse	Lower Female Genital Tract	0.8	['Q08.9', 'P23.2', 'P23.1', 'P24.7', 'P23.3']	{'Lower Female Genital Tract': 4, 'Upper Female Genital Tract': 1}
742.8 Articular cartilage disorder	Other Bones and Joints	0.8	['W83.3', 'W89.1', 'W82.2', 'Z84.6', 'W83.8']	{'Other Bones and Joints': 4, 'Subsidiary Classification of Sites of Operation': 1}
363.0 Chorioretinal inflammations, scars, and other disorders of choroid	Eye	0.8	['C79.4', 'X93.1', 'C90.1', 'C79.2', 'C90.3']	{'Eye': 4, 'Miscellaneous Operations': 1}
426.32 Left bundle branch block	Heart	0.8	['K59.6', 'K60.7', 'K63.4', 'K60.6', 'U20.1']	{'Heart': 4, 'Diagnostic Imaging, Testing and Rehabilitation': 1}
789.0 Nausea and vomiting	Miscellaneous Operations	0.8	['X72.1', 'X71.1', 'X72.9', 'X70.2', 'Z92.7']	{'Miscellaneous Operations': 4, 'Subsidiary Classification of Sites of Operation': 1}
473.4 Voice disturbance	Respiratory Tract	0.8	['E36.9', 'E36.1', 'E25.9', 'G19.9', 'E25.3']	{'Respiratory Tract': 4, 'Upper Digestive System': 1}
687.3 Changes in skin texture	Skin	0.8	['S13.2', 'S13.1', 'S15.2', 'S06.9', 'E09.5']	{'Skin': 4, 'Respiratory Tract': 1}
426.0 Cardiac conduction disorders	Heart	0.8	['K60.1', 'K60.6', 'K60.3', 'Y53.4', 'K63.6']	{'Heart': 4, 'Subsidiary Classification of Methods of Operation': 1}
389.3 Degenerative and vascular disorders of ear	Eye	0.8	['Y08.6', 'C73.3', 'C71.2', 'C75.1', 'C69.3']	{'Eye': 4, 'Subsidiary Classification of Methods of Operation': 1}
370.0 Keratitis	Eye	0.8	['C90.1', 'C43.4', 'Y11.1', 'C90.3', 'C90.9']	{'Eye': 4, 'Subsidiary Classification of Methods of Operation': 1}
530.11 GERD	Upper Digestive System	0.8	['G21.1', 'G24.3', 'G21.2', 'Z27.9', 'G45.9']	{'Upper Digestive System': 4, 'Subsidiary Classification of Sites of Operation': 1}
593.0 Hematuria	Urinary	0.8	['M45.9', 'M45.8', 'M47.1', 'M45.1', 'X31.2']	{'Urinary': 4, 'Miscellaneous Operations': 1}
535.8 Other specified gastritis	Subsidiary Classification of Sites of Operation	0.8	['Z27.2', 'G45.1', 'Z27.3', 'Z27.4', 'Z27.8']	{'Subsidiary Classification of Sites of Operation': 4, 'Upper Digestive System': 1}
426.9 Cardiac pacemaker/device in situ	Heart	0.8	['K49.1', 'K75.1', 'Y02.2', 'K63.3', 'K63.6']	{'Heart': 4, 'Subsidiary Classification of Methods of Operation': 1}
198.7 Secondary malignant neoplasm of skin	Miscellaneous Operations	0.8	['X72.3', 'X71.5', 'X65.4', 'X72.9', 'T85.2']	{'Miscellaneous Operations': 4, 'Soft Tissue': 1}
626.2 Dysmenorrhea	Upper Female Genital Tract	0.8	['T43.9', 'Q12.1', 'Q07.4', 'Q18.9', 'Q07.5']	{'Upper Female Genital Tract': 4, 'Soft Tissue': 1}
614.3 Pelvic inflammatory disease (PID)	Upper Female Genital Tract	0.8	['Q23.1', 'T43.9', 'Q22.1', 'Q07.4', 'Q23.3']	{'Upper Female Genital Tract': 4, 'Soft Tissue': 1}
524.3 Anomalies of tooth position/malocclusion	Mouth	0.8	['F09.1', 'F09.3', 'F09.4', 'F10.9', 'Y80.2']	{'Mouth': 4, 'Subsidiary Classification of Methods of Operation': 1}
300.13 Phobia	Eye	0.8	['C90.3', 'C90.1', 'C71.2', 'C75.1', 'Y84.8']	{'Eye': 4, 'Subsidiary Classification of Methods of Operation': 1}
619.4 Noninflammatory disorders of vagina	Lower Female Genital Tract	0.8	['P20.1', 'P29.1', 'P13.2', 'P29.3', 'Q55.2']	{'Lower Female Genital Tract': 4, 'Upper Female Genital Tract': 1}
371.3 Inflammation of eyelids	Eye	0.8	['C12.4', 'C19.1', 'S47.3', 'C19.8', 'C12.1']	{'Eye': 4, 'Skin': 1}
727.4 Ganglion and cyst of synovium, tendon, and bursa	Soft Tissue	0.8	['T59.2', 'T59.1', 'T59.4', 'T59.8', 'Z83.5']	{'Soft Tissue': 4, 'Subsidiary Classification of Sites of Operation': 1}
635.3 Placenta previa and abruptio placenta	Female Genital Tract Associated with Pregnancy, Childbirth and the Puerperium	0.8	['R29.1', 'R18.2', 'Y81.1', 'R14.1', 'R15.1']	{'Female Genital Tract Associated with Pregnancy, Childbirth and the Puerperium': 4, 'Subsidiary Classification of Methods of Operation': 1}
741.4 Joint effusions	Other Bones and Joints	0.8	['W90.1', 'Z84.6', 'W82.2', 'W85.2', 'W87.9']	{'Other Bones and Joints': 4, 'Subsidiary Classification of Sites of Operation': 1}
377.1 Optic atrophy	Eye	0.8	['C69.3', 'C71.2', 'C75.1', 'C73.3', 'Z50.1']	{'Eye': 4, 'Subsidiary Classification of Sites of Operation': 1}
362.7 Hereditary retinal dystrophies	Eye	0.8	['C73.3', 'Y08.6', 'C71.2', 'C75.1', 'C90.3']	{'Eye': 4, 'Subsidiary Classification of Methods of Operation': 1}
653.0 Problems associated with amniotic cavity and membranes	Female Genital Tract Associated with Pregnancy, Childbirth and the Puerperium	0.8	['R15.1', 'R24.9', 'R18.2', 'Y81.1', 'R27.1']	{'Female Genital Tract Associated with Pregnancy, Childbirth and the Puerperium': 4, 'Subsidiary Classification of Methods of Operation': 1}
380.1 Otitis externa	Ear	0.8	['D07.8', 'D15.2', 'X35.8', 'D02.1', 'D28.2']	{'Ear': 4, 'Miscellaneous Operations': 1}
550.4 Umbilical hernia	Soft Tissue	0.8	['T24.3', 'T24.2', 'T24.9', 'T97.2', 'Y28.1']	{'Soft Tissue': 4, 'Subsidiary Classification of Methods of Operation': 1}
564.0 Functional digestive disorders	Lower Digestive System	0.8	['H46.3', 'H22.8', 'Z28.7', 'H25.1', 'H22.1']	{'Lower Digestive System': 4, 'Subsidiary Classification of Sites of Operation': 1}
472.0 Chronic pharyngitis and nasopharyngitis	Respiratory Tract	0.8	['Y76.1', 'E13.3', 'E14.2', 'E04.2', 'E04.1']	{'Respiratory Tract': 4, 'Subsidiary Classification of Methods of Operation': 1}
965.0 Poisoning by analgesics, antipyretics, and antirheumatics	Subsidiary Classification of Methods of Operation	0.8	['Y80.1', 'Y80.3', 'Y82.1', 'Y80.9', 'V54.4']	{'Subsidiary Classification of Methods of Operation': 4, 'Bones and Joints of Skull and Spine': 1}
229.0 Benign neoplasm of unspecified sites	Subsidiary Classification of Sites of Operation	0.8	['Z47.5', 'S06.3', 'Z47.3', 'Z47.4', 'Z47.9']	{'Subsidiary Classification of Sites of Operation': 4, 'Skin': 1}
385.3 Cholesteatoma	Ear	0.8	['D10.2', 'D28.2', 'D19.1', 'D12.2', 'Y69.2']	{'Ear': 4, 'Subsidiary Classification of Methods of Operation': 1}
286.1 Congenital coagulation defects	Miscellaneous Operations	0.8	['X83.1', 'X36.9', 'X29.8', 'N17.1', 'X38.8']	{'Miscellaneous Operations': 4, 'Male Genital Organs': 1}
793.0 Nonspecific abnormal findings on radiological and other examination of musculoskeletal system	Subsidiary Classification of Sites of Operation	0.8	['Z66.4', 'Y98.4', 'Z66.5', 'Z66.8', 'Z66.3']	{'Subsidiary Classification of Sites of Operation': 4, 'Subsidiary Classification of Methods of Operation': 1}
803.2 Fracture of radius and ulna	Other Bones and Joints	0.8	['Z70.5', 'W24.3', 'W24.8', 'W26.2', 'W20.1']	{'Other Bones and Joints': 4, 'Subsidiary Classification of Sites of Operation': 1}
601.8 Other inflammatory disorders of male genital organs	Male Genital Organs	0.8	['N03.2', 'N32.1', 'S47.2', 'N17.1', 'N30.3']	{'Male Genital Organs': 4, 'Skin': 1}
201.0 Hodgkin's disease	Miscellaneous Operations	0.8	['X35.2', 'T87.2', 'X72.2', 'X70.2', 'X72.4']	{'Miscellaneous Operations': 4, 'Soft Tissue': 1}
523.0 Gingival and periodontal diseases	Mouth	0.8	['F20.3', 'F20.2', 'F10.4', 'F10.9', 'Y84.8']	{'Mouth': 4, 'Subsidiary Classification of Methods of Operation': 1}
380.4 Impacted cerumen	Ear	0.8	['D07.2', 'D15.2', 'D28.2', 'D07.8', 'Z94.1']	{'Ear': 4, 'Subsidiary Classification of Sites of Operation': 1}
180.3 Cervical intraepithelial neoplasia [CIN] [Cervical dysplasia]	Upper Female Genital Tract	0.8	['P27.3', 'Q01.4', 'Q03.4', 'Q03.3', 'Q55.3']	{'Upper Female Genital Tract': 4, 'Lower Female Genital Tract': 1}
745.0 Pain in joint	Other Bones and Joints	0.8	['W87.9', 'W85.8', 'W85.2', 'W90.3', 'Z84.3']	{'Other Bones and Joints': 4, 'Subsidiary Classification of Sites of Operation': 1}
199.4 Neurofibromatosis	Subsidiary Classification of Sites of Operation	0.8	['A61.1', 'Z49.4', 'Z49.3', 'Z49.8', 'Z49.6']	{'Subsidiary Classification of Sites of Operation': 4, 'Nervous System': 1}
565.1 Anal and rectal polyp	Lower Digestive System	0.8	['H48.1', 'H23.6', 'Z29.1', 'H23.1', 'H41.2']	{'Lower Digestive System': 4, 'Subsidiary Classification of Sites of Operation': 1}
550.1 Inguinal hernia	Soft Tissue	0.8	['T20.2', 'T20.9', 'T21.2', 'T20.3', 'Y28.1']	{'Soft Tissue': 4, 'Subsidiary Classification of Methods of Operation': 1}
560.2 Impaction of intestine	Lower Digestive System	0.8	['H46.3', 'O30.2', 'H28.9', 'H44.3', 'H25.9']	{'Lower Digestive System': 4, 'Overflow codes': 1}
41.4 E. coli	Subsidiary Classification of Sites of Operation	0.8	['Z41.1', 'Z41.3', 'Z42.1', 'O16.1', 'Z92.6']	{'Subsidiary Classification of Sites of Operation': 4, 'Overflow codes': 1}
572.0 Ascites (non malignant)	Soft Tissue	0.8	['T46.2', 'T46.1', 'T36.1', 'T36.4', 'X71.1']	{'Soft Tissue': 4, 'Miscellaneous Operations': 1}
963.1 Antineoplastic and immunosuppressive drugs causing adverse effects	Miscellaneous Operations	0.8	['Q10.3', 'X72.3', 'X72.9', 'X72.1', 'X72.2']	{'Miscellaneous Operations': 4, 'Upper Female Genital Tract': 1}
389.2 Conductive hearing loss	Ear	0.8	['D13.5', 'D15.1', 'D16.1', 'D15.3', 'E25.1']	{'Ear': 4, 'Respiratory Tract': 1}
613.9 Breast disorder NOS	Endocrine System and Breast	0.8	['B32.2', 'B28.3', 'Z15.2', 'B28.5', 'B28.7']	{'Endocrine System and Breast': 4, 'Subsidiary Classification of Sites of Operation': 1}
669.0 Complications of labor and delivery NEC	Female Genital Tract Associated with Pregnancy, Childbirth and the Puerperium	0.8	['R29.1', 'R27.1', 'R22.9', 'R18.2', 'Y81.1']	{'Female Genital Tract Associated with Pregnancy, Childbirth and the Puerperium': 4, 'Subsidiary Classification of Methods of Operation': 1}
357.0 Inflammatory and toxic neuropathy	Nervous System	0.8	['A84.2', 'X96.1', 'A84.3', 'A55.9', 'A73.1']	{'Nervous System': 4, 'Miscellaneous Operations': 1}
765.0 Cervical radiculitis	Bones and Joints of Skull and Spine	0.8	['Z07.1', 'V29.4', 'V22.1', 'V55.1', 'V22.3']	{'Bones and Joints of Skull and Spine': 4, 'Subsidiary Classification of Sites of Operation': 1}
626.12 Excessive or frequent menstruation	Upper Female Genital Tract	0.8	['Q12.1', 'Q16.5', 'Q16.8', 'Y11.8', 'Q17.4']	{'Upper Female Genital Tract': 4, 'Subsidiary Classification of Methods of Operation': 1}
819.0 Skull and face fracture and other intercranial injury	Bones and Joints of Skull and Spine	0.8	['V09.2', 'V09.3', 'V15.2', 'V17.2', 'E03.6']	{'Bones and Joints of Skull and Spine': 4, 'Respiratory Tract': 1}
627.0 Menopausal and postmenopausal disorders	Upper Female Genital Tract	0.8	['Q18.8', 'Q18.9', 'Q18.1', 'S52.1', 'Q10.3']	{'Upper Female Genital Tract': 4, 'Skin': 1}
592.12 Chronic cystitis	Urinary	0.8	['M45.1', 'M45.3', 'M42.2', 'M49.4', 'Y20.3']	{'Urinary': 4, 'Subsidiary Classification of Methods of Operation': 1}
440.0 Atherosclerosis	Heart	0.8	['L26.4', 'K63.6', 'K49.1', 'K63.4', 'K63.3']	{'Heart': 4, 'Arteries and Veins': 1}
960.2 Allergy/adverse effect of penicillin	Subsidiary Classification of Methods of Operation	0.8	['Y80.3', 'Y80.1', 'Y82.3', 'Y82.2', 'Z70.5']	{'Subsidiary Classification of Methods of Operation': 4, 'Subsidiary Classification of Sites of Operation': 1}
443.9 Peripheral vascular disease, unspecified	Arteries and Veins	0.8	['L63.1', 'L63.4', 'Z38.5', 'L54.1', 'L54.4']	{'Arteries and Veins': 4, 'Subsidiary Classification of Sites of Operation': 1}
427.2 Atrial fibrillation and flutter	Heart	0.8	['X50.1', 'K62.1', 'K62.2', 'K57.5', 'K58.2']	{'Heart': 4, 'Miscellaneous Operations': 1}
550.3 Femoral hernia	Soft Tissue	0.8	['T22.2', 'T22.3', 'T22.9', 'G69.3', 'T20.2']	{'Soft Tissue': 4, 'Upper Digestive System': 1}
800.1 Fracture of neck of femur	Other Bones and Joints	0.8	['W24.1', 'Z76.2', 'W19.1', 'W28.3', 'W37.1']	{'Other Bones and Joints': 4, 'Subsidiary Classification of Sites of Operation': 1}
709.7 Unspecified diffuse connective tissue disease	Subsidiary Classification of Sites of Operation	0.8	['T72.3', 'Z56.8', 'Z56.9', 'Z56.3', 'Z89.6']	{'Subsidiary Classification of Sites of Operation': 4, 'Soft Tissue': 1}
617.0 Disorders secondary to childbirth, surgery, trauma	Upper Female Genital Tract	0.8	['Q18.9', 'Q55.2', 'H44.4', 'Q18.8', 'Q18.1']	{'Upper Female Genital Tract': 4, 'Lower Digestive System': 1}
427.1 Paroxysmal tachycardia, unspecified	Heart	0.8	['X50.1', 'K58.2', 'K62.1', 'K57.2', 'K62.2']	{'Heart': 4, 'Miscellaneous Operations': 1}
8.7 Intestinal infection due to protozoa	Subsidiary Classification of Sites of Operation	0.8	['Z82.3', 'W06.8', 'Z72.4', 'Z28.7', 'Z27.4']	{'Subsidiary Classification of Sites of Operation': 4, 'Other Bones and Joints': 1}
172.3 Carcinoma in situ of skin	Skin	0.8	['S08.2', 'S08.1', 'S13.2', 'S13.1', 'Z47.2']	{'Skin': 4, 'Subsidiary Classification of Sites of Operation': 1}
426.24 Atrioventricular block, complete	Heart	0.8	['K60.6', 'K60.1', 'K60.3', 'K60.5', 'Y70.5']	{'Heart': 4, 'Subsidiary Classification of Methods of Operation': 1}
727.1 Synovitis and tenosynovitis	Subsidiary Classification of Sites of Operation	0.8	['T72.3', 'Z56.8', 'Z56.9', 'Z56.3', 'Z89.6']	{'Subsidiary Classification of Sites of Operation': 4, 'Soft Tissue': 1}
442.3 Aneurysm of artery of lower extremity	Subsidiary Classification of Sites of Operation	0.8	['Z38.5', 'Z38.3', 'Z98.5', 'Z38.6', 'Y69.3']	{'Subsidiary Classification of Sites of Operation': 4, 'Subsidiary Classification of Methods of Operation': 1}
465.4 Acute laryngitis and tracheitis	Respiratory Tract	0.8	['E36.9', 'Z92.3', 'E25.3', 'E25.9', 'E36.1']	{'Respiratory Tract': 4, 'Subsidiary Classification of Sites of Operation': 1}
703.1 Ingrowing nail	Skin	0.8	['Z90.6', 'S68.2', 'S64.2', 'S64.1', 'S70.1']	{'Skin': 4, 'Subsidiary Classification of Sites of Operation': 1}
480.1 Bacterial pneumonia	Respiratory Tract	0.8	['E49.2', 'E42.3', 'E85.1', 'E85.2', 'U07.1']	{'Respiratory Tract': 4, 'Diagnostic Imaging, Testing and Rehabilitation': 1}
172.2 Other non-epithelial cancer of skin	Skin	0.8	['S05.1', 'S27.5', 'E09.1', 'S36.1', 'S05.3']	{'Skin': 4, 'Respiratory Tract': 1}
425.0 Cardiomyopathy	Miscellaneous Operations	0.8	['X71.5', 'X72.3', 'X71.3', 'Z49.8', 'X72.1']	{'Miscellaneous Operations': 4, 'Subsidiary Classification of Sites of Operation': 1}
590.0 Pyelonephritis	Subsidiary Classification of Sites of Operation	0.6	['Z41.3', 'Z41.1', 'Z42.1', 'M13.2', 'M13.1']	{'Subsidiary Classification of Sites of Operation': 3, 'Urinary': 2}
371.9 Chronic inflammatory disorders of orbit	Subsidiary Classification of Methods of Operation	0.6	['Y82.8', 'Y06.8', 'Y80.8', 'Z49.5', 'Z28.7']	{'Subsidiary Classification of Methods of Operation': 3, 'Subsidiary Classification of Sites of Operation': 2}
285.3 Sideroblastic anemia	Miscellaneous Operations	0.6	['X33.2', 'W94.1', 'X72.2', 'Y06.9', 'X36.9']	{'Miscellaneous Operations': 3, 'Other Bones and Joints': 1, 'Subsidiary Classification of Methods of Operation': 1}
691.1 Ichthyosis congenita	Subsidiary Classification of Sites of Operation	0.6	['Z49.6', 'Z77.3', 'Y58.8', 'Z49.8', 'W38.1']	{'Subsidiary Classification of Sites of Operation': 3, 'Subsidiary Classification of Methods of Operation': 1, 'Other Bones and Joints': 1}
764.0 Sciatica	Nervous System	0.6	['A52.1', 'A52.2', 'Z07.3', 'A57.7', 'Z67.5']	{'Nervous System': 3, 'Subsidiary Classification of Sites of Operation': 2}
512.7 Shortness of breath	Diagnostic Imaging, Testing and Rehabilitation	0.6	['U10.6', 'U35.4', 'U20.5', 'Z40.1', 'K63.4']	{'Diagnostic Imaging, Testing and Rehabilitation': 3, 'Subsidiary Classification of Sites of Operation': 1, 'Heart': 1}
575.9 Nonspecific abnormal findings on radiological and other examination of biliary tract	Other Abdominal Organs, Principally Digestive	0.6	['J74.9', 'J13.2', 'J43.9', 'Z30.1', 'G45.2']	{'Other Abdominal Organs, Principally Digestive': 3, 'Subsidiary Classification of Sites of Operation': 1, 'Upper Digestive System': 1}
214.0 Lipoma	Soft Tissue	0.6	['N20.1', 'T20.2', 'Y28.1', 'T21.2', 'T77.3']	{'Soft Tissue': 3, 'Male Genital Organs': 1, 'Subsidiary Classification of Methods of Operation': 1}
185.0 Cancer of prostate	Urinary	0.6	['M61.1', 'M70.6', 'Y75.3', 'M70.2', 'X65.3']	{'Urinary': 3, 'Subsidiary Classification of Methods of Operation': 1, 'Miscellaneous Operations': 1}
283.2 Non-autoimmune hemolytic anemias	Subsidiary Classification of Methods of Operation	0.6	['Y07.2', 'Y06.8', 'L99.7', 'H20.7', 'Y39.5']	{'Subsidiary Classification of Methods of Operation': 3, 'Arteries and Veins': 1, 'Lower Digestive System': 1}
691.3 Congenital pigmentary anomalies of skin	Subsidiary Classification of Sites of Operation	0.6	['W36.5', 'S15.2', 'Z75.3', 'Z49.3', 'Z47.1']	{'Subsidiary Classification of Sites of Operation': 3, 'Other Bones and Joints': 1, 'Skin': 1}
729.3 Panniculitis	Subsidiary Classification of Sites of Operation	0.6	['Z78.7', 'W82.2', 'W89.1', 'Z76.5', 'Z84.6']	{'Subsidiary Classification of Sites of Operation': 3, 'Other Bones and Joints': 2}
476.0 Allergic rhinitis	Respiratory Tract	0.6	['C90.3', 'E04.1', 'E13.6', 'E04.2', 'C90.1']	{'Respiratory Tract': 3, 'Eye': 2}
427.3 Other specified cardiac dysrhythmias	Heart	0.6	['K60.6', 'K60.5', 'U19.1', 'K60.1', 'U19.7']	{'Heart': 3, 'Diagnostic Imaging, Testing and Rehabilitation': 2}
573.7 Abnormal results of function study of liver	Other Abdominal Organs, Principally Digestive	0.6	['J13.2', 'U16.2', 'J43.9', 'J38.1', 'Z30.3']	{'Other Abdominal Organs, Principally Digestive': 3, 'Diagnostic Imaging, Testing and Rehabilitation': 1, 'Subsidiary Classification of Sites of Operation': 1}
418.0 Nonspecific chest pain	Heart	0.6	['U20.5', 'U10.6', 'K63.6', 'K63.3', 'K63.4']	{'Heart': 3, 'Diagnostic Imaging, Testing and Rehabilitation': 2}
798.0 Malaise and fatigue	Diagnostic Imaging, Testing and Rehabilitation	0.6	['U29.7', 'U05.2', 'Y98.4', 'Z66.3', 'U21.1']	{'Diagnostic Imaging, Testing and Rehabilitation': 3, 'Subsidiary Classification of Methods of Operation': 1, 'Subsidiary Classification of Sites of Operation': 1}
747.11 Cardiac shunt/ heart septal defect	Heart	0.6	['K16.5', 'U20.2', 'K66.8', 'G21.8', 'K13.3']	{'Heart': 3, 'Diagnostic Imaging, Testing and Rehabilitation': 1, 'Upper Digestive System': 1}
790.0 Nonspecific findings on examination of blood	Diagnostic Imaging, Testing and Rehabilitation	0.6	['U11.2', 'Y79.5', 'U20.1', 'U35.4', 'W36.5']	{'Diagnostic Imaging, Testing and Rehabilitation': 3, 'Subsidiary Classification of Methods of Operation': 1, 'Other Bones and Joints': 1}
949.0 Allergies, other	Miscellaneous Operations	0.6	['X38.5', 'C75.1', 'C71.2', 'X99.8', 'X99.9']	{'Miscellaneous Operations': 3, 'Eye': 2}
429.3 Symptoms involving cardiovascular system	Respiratory Tract	0.6	['E36.9', 'Y82.8', 'Y80.8', 'E49.2', 'E25.3']	{'Respiratory Tract': 3, 'Subsidiary Classification of Methods of Operation': 2}
190.0 Cancer of eye	Eye	0.6	['C01.2', 'Y35.4', 'X65.3', 'C82.8', 'C82.4']	{'Eye': 3, 'Subsidiary Classification of Methods of Operation': 1, 'Miscellaneous Operations': 1}
741.1 Ankylosis of joint	Other Bones and Joints	0.6	['Z86.4', 'W80.2', 'W91.9', 'W57.2', 'Z85.6']	{'Other Bones and Joints': 3, 'Subsidiary Classification of Sites of Operation': 2}
531.5 Gastrojejunal ulcer	Subsidiary Classification of Sites of Operation	0.6	['Z27.6', 'G80.2', 'H22.1', 'Z28.8', 'Z27.8']	{'Subsidiary Classification of Sites of Operation': 3, 'Upper Digestive System': 1, 'Lower Digestive System': 1}
278.3 Localized adiposity	Skin	0.6	['S02.1', 'Z49.2', 'Z49.3', 'S06.9', 'S06.8']	{'Skin': 3, 'Subsidiary Classification of Sites of Operation': 2}
191.11 Cancer of brain	Nervous System	0.6	['A02.2', 'A02.1', 'Y46.2', 'A02.3', 'Y97.1']	{'Nervous System': 3, 'Subsidiary Classification of Methods of Operation': 2}
433.1 Occlusion and stenosis of precerebral arteries	Subsidiary Classification of Sites of Operation	0.6	['L29.4', 'L29.5', 'Z95.7', 'Z36.1', 'Z34.2']	{'Subsidiary Classification of Sites of Operation': 3, 'Arteries and Veins': 2}
705.3 Hidradenitis	Skin	0.6	['Z49.2', 'Z49.7', 'S06.8', 'S47.2', 'S06.9']	{'Skin': 3, 'Subsidiary Classification of Sites of Operation': 2}
513.3 Hypoventilation	Diagnostic Imaging, Testing and Rehabilitation	0.6	['E85.2', 'U35.4', 'U20.1', 'Z40.1', 'U33.1']	{'Diagnostic Imaging, Testing and Rehabilitation': 3, 'Respiratory Tract': 1, 'Subsidiary Classification of Sites of Operation': 1}
509.1 Respiratory failure	Respiratory Tract	0.6	['E85.2', 'E42.3', 'E85.1', 'L91.2', 'X40.4']	{'Respiratory Tract': 3, 'Arteries and Veins': 1, 'Miscellaneous Operations': 1}
620.0 Dysplasia of female genital organs	Lower Female Genital Tract	0.6	['P09.1', 'P05.4', 'Q55.3', 'S13.2', 'P27.3']	{'Lower Female Genital Tract': 3, 'Upper Female Genital Tract': 1, 'Skin': 1}
743.9 Osteopenia or other disorder of bone and cartilage	Other Bones and Joints	0.6	['W08.3', 'W08.2', 'W71.2', 'Z80.1', 'Z80.2']	{'Other Bones and Joints': 3, 'Subsidiary Classification of Sites of Operation': 2}
668.0 Complications of the administration of anesthetic or other sedation in labor and delivery	Subsidiary Classification of Methods of Operation	0.6	['Y81.1', 'Y81.9', 'Y80.9', 'Z49.1', 'Z07.3']	{'Subsidiary Classification of Methods of Operation': 3, 'Subsidiary Classification of Sites of Operation': 2}
244.2 Acquired hypothyroidism	Subsidiary Classification of Methods of Operation	0.6	['U29.7', 'Y82.3', 'Y76.6', 'Y80.2', 'U29.8']	{'Subsidiary Classification of Methods of Operation': 3, 'Diagnostic Imaging, Testing and Rehabilitation': 2}
253.0 Disorders of the pituitary gland and its hypothalamic control	Diagnostic Imaging, Testing and Rehabilitation	0.6	['U29.7', 'Y76.6', 'U29.8', 'X36.9', 'U29.5']	{'Diagnostic Imaging, Testing and Rehabilitation': 3, 'Subsidiary Classification of Methods of Operation': 1, 'Miscellaneous Operations': 1}
752.2 Other specified congenital anomalies of nervous system	Subsidiary Classification of Methods of Operation	0.6	['Y06.8', 'Y53.8', 'U05.2', 'Y06.9', 'U05.1']	{'Subsidiary Classification of Methods of Operation': 3, 'Diagnostic Imaging, Testing and Rehabilitation': 2}
270.3 Disorders of plasma protein metabolism	Miscellaneous Operations	0.6	['W36.5', 'Z75.3', 'X71.5', 'X72.4', 'X71.3']	{'Miscellaneous Operations': 3, 'Other Bones and Joints': 1, 'Subsidiary Classification of Sites of Operation': 1}
742.2 Pathological, developmental or recurrent dislocation	Subsidiary Classification of Sites of Operation	0.6	['Z78.7', 'Z77.4', 'W84.8', 'Z84.6', 'W87.9']	{'Subsidiary Classification of Sites of Operation': 3, 'Other Bones and Joints': 2}
1006.0 Crushing injury	Skin	0.6	['S66.2', 'Z50.3', 'S57.1', 'Z89.6', 'S42.1']	{'Skin': 3, 'Subsidiary Classification of Sites of Operation': 2}
170.1 Bone cancer	Other Bones and Joints	0.6	['W36.1', 'W08.5', 'Y53.3', 'T85.1', 'W28.1']	{'Other Bones and Joints': 3, 'Subsidiary Classification of Methods of Operation': 1, 'Soft Tissue': 1}
801.0 Fracture of ankle and foot	Subsidiary Classification of Sites of Operation	0.6	['Z78.4', 'W20.5', 'W20.1', 'Z85.6', 'Z77.3']	{'Subsidiary Classification of Sites of Operation': 3, 'Other Bones and Joints': 2}
732.1 Juvenile osteochondrosis	Subsidiary Classification of Sites of Operation	0.6	['Z86.5', 'W08.3', 'Z79.2', 'Z58.1', 'W71.2']	{'Subsidiary Classification of Sites of Operation': 3, 'Other Bones and Joints': 2}
915.0 Superficial injury without mention of infection	Subsidiary Classification of Sites of Operation	0.6	['Z71.1', 'Z92.1', 'Y98.5', 'Z66.3', 'W20.1']	{'Subsidiary Classification of Sites of Operation': 3, 'Subsidiary Classification of Methods of Operation': 1, 'Other Bones and Joints': 1}
610.2 Fibroadenosis of breast	Endocrine System and Breast	0.6	['B28.3', 'Z15.2', 'B28.5', 'T86.2', 'B32.2']	{'Endocrine System and Breast': 3, 'Subsidiary Classification of Sites of Operation': 1, 'Soft Tissue': 1}
41.1 Staphylococcus infections	Skin	0.6	['S57.7', 'S57.1', 'Y22.3', 'W90.1', 'S47.2']	{'Skin': 3, 'Subsidiary Classification of Methods of Operation': 1, 'Other Bones and Joints': 1}
218.1 Uterine leiomyoma	Upper Female Genital Tract	0.6	['Q09.2', 'Q07.5', 'Z96.6', 'L71.3', 'Q07.4']	{'Upper Female Genital Tract': 3, 'Subsidiary Classification of Sites of Operation': 1, 'Arteries and Veins': 1}
172.11 Melanomas of skin	Subsidiary Classification of Sites of Operation	0.6	['S06.7', 'S06.6', 'Z50.1', 'Z50.4', 'Z49.4']	{'Subsidiary Classification of Sites of Operation': 3, 'Skin': 2}
596.5 Functional disorders of bladder	Urinary	0.6	['M43.4', 'M47.8', 'M47.4', 'Y44.2', 'X85.1']	{'Urinary': 3, 'Subsidiary Classification of Methods of Operation': 1, 'Miscellaneous Operations': 1}
292.1 Aphasia/speech disturbance	Diagnostic Imaging, Testing and Rehabilitation	0.6	['U54.3', 'Z36.1', 'Z34.2', 'U05.2', 'U05.1']	{'Diagnostic Imaging, Testing and Rehabilitation': 3, 'Subsidiary Classification of Sites of Operation': 2}
513.8 Disorders of diaphragm	Subsidiary Classification of Methods of Operation	0.6	['Y74.4', 'O16.1', 'Y98.3', 'Z92.6', 'Y97.3']	{'Subsidiary Classification of Methods of Operation': 3, 'Overflow codes': 1, 'Subsidiary Classification of Sites of Operation': 1}
224.0 Benign neoplasm of eye	Subsidiary Classification of Sites of Operation	0.6	['C39.1', 'Z54.4', 'W57.2', 'Z81.2', 'Z49.4']	{'Subsidiary Classification of Sites of Operation': 3, 'Eye': 1, 'Other Bones and Joints': 1}
612.3 Congenital anomalies of breast	Endocrine System and Breast	0.6	['B31.1', 'Z49.2', 'B31.3', 'B28.8', 'Z49.1']	{'Endocrine System and Breast': 3, 'Subsidiary Classification of Sites of Operation': 2}
381.3 Mastoiditis & related conditions	Ear	0.6	['D10.6', 'D15.2', 'D28.2', 'Y71.3', 'A55.9']	{'Ear': 3, 'Subsidiary Classification of Methods of Operation': 1, 'Nervous System': 1}
961.0 Poisoning by other anti-infectives	Subsidiary Classification of Methods of Operation	0.6	['C90.3', 'Z84.6', 'Y84.8', 'Y53.5', 'Y84.2']	{'Subsidiary Classification of Methods of Operation': 3, 'Eye': 1, 'Subsidiary Classification of Sites of Operation': 1}
564.1 Irritable Bowel Syndrome	Subsidiary Classification of Sites of Operation	0.6	['Z28.7', 'H22.1', 'H25.1', 'Z27.6', 'Z28.2']	{'Subsidiary Classification of Sites of Operation': 3, 'Lower Digestive System': 2}
338.2 Chronic pain	Subsidiary Classification of Sites of Operation	0.6	['V54.4', 'A73.5', 'Z67.5', 'Z67.6', 'Z84.1']	{'Subsidiary Classification of Sites of Operation': 3, 'Bones and Joints of Skull and Spine': 1, 'Nervous System': 1}
200.0 Myeloproliferative disease	Miscellaneous Operations	0.6	['W36.5', 'Z75.3', 'X33.2', 'X33.3', 'X36.9']	{'Miscellaneous Operations': 3, 'Other Bones and Joints': 1, 'Subsidiary Classification of Sites of Operation': 1}
686.0 Other local infections of skin and subcutaneous tissue	Skin	0.6	['S47.2', 'S57.1', 'Z50.5', 'S13.1', 'Z49.4']	{'Skin': 3, 'Subsidiary Classification of Sites of Operation': 2}
782.3 Edema	Diagnostic Imaging, Testing and Rehabilitation	0.6	['U11.2', 'U35.4', 'E85.2', 'U20.1', 'Y98.3']	{'Diagnostic Imaging, Testing and Rehabilitation': 3, 'Respiratory Tract': 1, 'Subsidiary Classification of Methods of Operation': 1}
426.2 Atrioventricular [AV] block	Heart	0.6	['K60.6', 'K60.3', 'K60.1', 'U19.7', 'Y53.4']	{'Heart': 3, 'Diagnostic Imaging, Testing and Rehabilitation': 1, 'Subsidiary Classification of Methods of Operation': 1}
428.2 Heart failure NOS	Heart	0.6	['K59.6', 'K60.7', 'X50.1', 'K59.4', 'U20.1']	{'Heart': 3, 'Miscellaneous Operations': 1, 'Diagnostic Imaging, Testing and Rehabilitation': 1}
733.8 Malunion and nonunion of fracture	Other Bones and Joints	0.6	['Y66.3', 'W31.9', 'W28.3', 'W20.1', 'Z68.1']	{'Other Bones and Joints': 3, 'Subsidiary Classification of Methods of Operation': 1, 'Subsidiary Classification of Sites of Operation': 1}
193.0 Thyroid cancer	Endocrine System and Breast	0.6	['X65.5', 'B08.1', 'B08.3', 'B08.4', 'T85.1']	{'Endocrine System and Breast': 3, 'Miscellaneous Operations': 1, 'Soft Tissue': 1}
794.0 Abnormal results of other function studies (bladder, pancreas, placenta, spleen, etc)	Subsidiary Classification of Methods of Operation	0.6	['Y81.9', 'Y81.1', 'M47.8', 'Y13.1', 'R24.9']	{'Subsidiary Classification of Methods of Operation': 3, 'Urinary': 1, 'Female Genital Tract Associated with Pregnancy, Childbirth and the Puerperium': 1}
627.2 Symptomatic menopause	Upper Female Genital Tract	0.6	['S52.1', 'Q18.8', 'Q18.1', 'Q12.1', 'S52.3']	{'Upper Female Genital Tract': 3, 'Skin': 2}
284.0 Aplastic anemia	Miscellaneous Operations	0.6	['X33.3', 'Z75.3', 'W36.5', 'X33.2', 'X33.9']	{'Miscellaneous Operations': 3, 'Subsidiary Classification of Sites of Operation': 1, 'Other Bones and Joints': 1}
652.0 Malposition and malpresentation of fetus or obstruction	Subsidiary Classification of Methods of Operation	0.6	['R17.2', 'R18.2', 'Y81.8', 'Y81.1', 'Y81.9']	{'Subsidiary Classification of Methods of Operation': 3, 'Female Genital Tract Associated with Pregnancy, Childbirth and the Puerperium': 2}
701.0 Other hypertrophic and atrophic conditions of skin	Subsidiary Classification of Sites of Operation	0.6	['Z49.2', 'S06.9', 'S06.4', 'Z48.2', 'Z50.1']	{'Subsidiary Classification of Sites of Operation': 3, 'Skin': 2}
204.2 Myeloid leukemia	Miscellaneous Operations	0.6	['X33.3', 'W36.5', 'Z75.3', 'X33.2', 'X71.5']	{'Miscellaneous Operations': 3, 'Other Bones and Joints': 1, 'Subsidiary Classification of Sites of Operation': 1}
530.0 Diseases of esophagus	Upper Digestive System	0.6	['Z27.1', 'G21.1', 'G21.2', 'G45.1', 'Z27.2']	{'Upper Digestive System': 3, 'Subsidiary Classification of Sites of Operation': 2}
382.0 Otalgia	Respiratory Tract	0.6	['E36.9', 'E25.9', 'G19.9', 'G16.9', 'E25.3']	{'Respiratory Tract': 3, 'Upper Digestive System': 2}
722.8 Postlaminectomy syndrome	Subsidiary Classification of Sites of Operation	0.6	['V54.4', 'A52.2', 'Z67.5', 'Z67.6', 'Z07.3']	{'Subsidiary Classification of Sites of Operation': 3, 'Bones and Joints of Skull and Spine': 1, 'Nervous System': 1}
674.0 Other complications of the puerperium NEC	Subsidiary Classification of Methods of Operation	0.6	['Y81.9', 'Y81.1', 'Y81.8', 'R18.2', 'R15.1']	{'Subsidiary Classification of Methods of Operation': 3, 'Female Genital Tract Associated with Pregnancy, Childbirth and the Puerperium': 2}
840.0 Sprains and strains	Subsidiary Classification of Sites of Operation	0.6	['W75.3', 'Z83.1', 'Z87.2', 'Z89.5', 'W75.2']	{'Subsidiary Classification of Sites of Operation': 3, 'Other Bones and Joints': 2}
840.3 Joint/ligament sprain	Subsidiary Classification of Sites of Operation	0.6	['Z83.1', 'W75.3', 'Z89.5', 'W75.2', 'Z83.4']	{'Subsidiary Classification of Sites of Operation': 3, 'Other Bones and Joints': 2}
303.3 Psychogenic disorder	Respiratory Tract	0.6	['E25.9', 'G16.9', 'G19.9', 'E36.9', 'E25.3']	{'Respiratory Tract': 3, 'Upper Digestive System': 2}
214.1 Lipoma of skin and subcutaneous tissue	Subsidiary Classification of Sites of Operation	0.6	['S06.9', 'S06.8', 'Z49.8', 'Z49.6', 'Z50.1']	{'Subsidiary Classification of Sites of Operation': 3, 'Skin': 2}
110.1 Dermatophytosis	Subsidiary Classification of Sites of Operation	0.6	['S13.2', 'Z90.6', 'S70.1', 'Z90.7', 'Z50.6']	{'Subsidiary Classification of Sites of Operation': 3, 'Skin': 2}
722.9 Other and unspecified disc disorder	Bones and Joints of Skull and Spine	0.6	['V33.7', 'A57.7', 'V25.5', 'Z07.3', 'V55.1']	{'Bones and Joints of Skull and Spine': 3, 'Nervous System': 1, 'Subsidiary Classification of Sites of Operation': 1}
704.1 Alopecia	Skin	0.6	['Z48.1', 'S13.1', 'S15.1', 'S13.2', 'Y20.3']	{'Skin': 3, 'Subsidiary Classification of Sites of Operation': 1, 'Subsidiary Classification of Methods of Operation': 1}
289.9 Abnormality of red blood cells	Miscellaneous Operations	0.6	['X36.9', 'W36.5', 'X36.8', 'Z75.3', 'X36.2']	{'Miscellaneous Operations': 3, 'Other Bones and Joints': 1, 'Subsidiary Classification of Sites of Operation': 1}
579.8 Nonspecific abnormal findings in stool contents	Subsidiary Classification of Sites of Operation	0.6	['Z27.6', 'H22.9', 'Z28.2', 'Z28.3', 'H22.1']	{'Subsidiary Classification of Sites of Operation': 3, 'Lower Digestive System': 2}
702.1 Actinic keratosis	Skin	0.6	['S13.1', 'E09.5', 'S08.1', 'S15.1', 'Z47.3']	{'Skin': 3, 'Respiratory Tract': 1, 'Subsidiary Classification of Sites of Operation': 1}
625.1 Dyspareunia	Upper Female Genital Tract	0.6	['P13.2', 'T43.9', 'Q18.9', 'Q18.8', 'Q35.2']	{'Upper Female Genital Tract': 3, 'Lower Female Genital Tract': 1, 'Soft Tissue': 1}
451.0 Phlebitis and thrombophlebitis	Arteries and Veins	0.6	['L91.3', 'L91.2', 'X70.2', 'L99.7', 'Y03.1']	{'Arteries and Veins': 3, 'Miscellaneous Operations': 1, 'Subsidiary Classification of Methods of Operation': 1}
244.1 Secondary hypothyroidism	Endocrine System and Breast	0.6	['B08.1', 'B08.3', 'B08.4', 'X65.5', 'T85.1']	{'Endocrine System and Breast': 3, 'Miscellaneous Operations': 1, 'Soft Tissue': 1}
212.0 Benign neoplasm of respiratory and intrathoracic organs	Respiratory Tract	0.6	['E08.2', 'E03.2', 'E36.1', 'Y76.1', 'Y74.4']	{'Respiratory Tract': 3, 'Subsidiary Classification of Methods of Operation': 2}
804.0 Fracture of hand or wrist	Other Bones and Joints	0.6	['Z73.4', 'Z73.2', 'W24.8', 'W24.3', 'W26.2']	{'Other Bones and Joints': 3, 'Subsidiary Classification of Sites of Operation': 2}
510.0 Other diseases of lung	Respiratory Tract	0.6	['Y74.4', 'E49.2', 'Z24.6', 'E54.4', 'E54.3']	{'Respiratory Tract': 3, 'Subsidiary Classification of Methods of Operation': 1, 'Subsidiary Classification of Sites of Operation': 1}
496.3 Bronchiectasis	Respiratory Tract	0.6	['E49.2', 'Z24.6', 'Z24.5', 'E49.9', 'E49.1']	{'Respiratory Tract': 3, 'Subsidiary Classification of Sites of Operation': 2}
290.0 Delirium dementia and amnestic and other cognitive disorders	Subsidiary Classification of Sites of Operation	0.6	['W46.1', 'U05.1', 'Z66.3', 'Z66.4', 'Z66.5']	{'Subsidiary Classification of Sites of Operation': 3, 'Other Bones and Joints': 1, 'Diagnostic Imaging, Testing and Rehabilitation': 1}
337.1 Peripheral autonomic neuropathy	Heart	0.6	['K60.6', 'K60.1', 'K60.3', 'C90.9', 'Y53.4']	{'Heart': 3, 'Eye': 1, 'Subsidiary Classification of Methods of Operation': 1}
255.21 Glucocorticoid deficiency	Diagnostic Imaging, Testing and Rehabilitation	0.6	['U29.7', 'U29.8', 'U29.5', 'X36.8', 'X36.9']	{'Diagnostic Imaging, Testing and Rehabilitation': 3, 'Miscellaneous Operations': 2}
530.3 Stricture and stenosis of esophagus	Upper Digestive System	0.6	['G44.3', 'Z27.1', 'G15.2', 'G16.1', 'Y40.3']	{'Upper Digestive System': 3, 'Subsidiary Classification of Sites of Operation': 1, 'Subsidiary Classification of Methods of Operation': 1}
198.5 Secondary malignancy of brain/spine	Miscellaneous Operations	0.6	['X65.4', 'X71.5', 'Y97.1', 'T87.4', 'X72.1']	{'Miscellaneous Operations': 3, 'Subsidiary Classification of Methods of Operation': 1, 'Soft Tissue': 1}
242.0 Thyrotoxicosis with or without goiter	Endocrine System and Breast	0.6	['B08.2', 'B08.1', 'X50.1', 'X65.5', 'B28.2']	{'Endocrine System and Breast': 3, 'Miscellaneous Operations': 2}
714.0 Rheumatoid arthritis and other inflammatory polyarthropathies	Other Bones and Joints	0.6	['W90.3', 'C90.3', 'W40.1', 'W58.1', 'Z78.7']	{'Other Bones and Joints': 3, 'Eye': 1, 'Subsidiary Classification of Sites of Operation': 1}
344.0 Other paralytic syndromes	Subsidiary Classification of Sites of Operation	0.6	['U05.5', 'Z66.8', 'Z66.5', 'V55.1', 'Z66.4']	{'Subsidiary Classification of Sites of Operation': 3, 'Diagnostic Imaging, Testing and Rehabilitation': 1, 'Bones and Joints of Skull and Spine': 1}
700.0 Corns and callosities	Subsidiary Classification of Sites of Operation	0.6	['W59.5', 'Z86.6', 'Z80.2', 'W57.2', 'Z80.1']	{'Subsidiary Classification of Sites of Operation': 3, 'Other Bones and Joints': 2}
701.6 Acquired acanthosis nigricans	Skin	0.6	['S13.2', 'S13.1', 'Z47.3', 'S06.9', 'Z49.4']	{'Skin': 3, 'Subsidiary Classification of Sites of Operation': 2}
740.2 Osteoarthrosis, generalized	Subsidiary Classification of Sites of Operation	0.6	['Z82.3', 'Z83.4', 'Z83.5', 'W90.3', 'W40.1']	{'Subsidiary Classification of Sites of Operation': 3, 'Other Bones and Joints': 2}
783.0 Fever of unknown origin	Miscellaneous Operations	0.6	['X72.9', 'L91.3', 'X33.3', 'L91.4', 'X71.5']	{'Miscellaneous Operations': 3, 'Arteries and Veins': 2}
857.0 Mechanical complication of unspecified genitourinary device, implant, and graft	Urinary	0.6	['M47.2', 'Q12.3', 'M38.2', 'M47.1', 'Q12.4']	{'Urinary': 3, 'Upper Female Genital Tract': 2}
619.0 Noninflammatory female genital disorders	Upper Female Genital Tract	0.6	['Q55.3', 'P27.3', 'Q18.9', 'Y80.9', 'Q10.8']	{'Upper Female Genital Tract': 3, 'Lower Female Genital Tract': 1, 'Subsidiary Classification of Methods of Operation': 1}
974.0 Poisoning by water, mineral, and uric acid metabolism drugs	Heart	0.6	['U20.1', 'K63.3', 'X50.1', 'K63.4', 'K45.3']	{'Heart': 3, 'Diagnostic Imaging, Testing and Rehabilitation': 1, 'Miscellaneous Operations': 1}
323.2 Acute (transverse) myelitis	Subsidiary Classification of Sites of Operation	0.6	['A55.9', 'Z66.4', 'U05.5', 'Z66.3', 'Z66.8']	{'Subsidiary Classification of Sites of Operation': 3, 'Nervous System': 1, 'Diagnostic Imaging, Testing and Rehabilitation': 1}
112.3 Candidiasis of skin and nails	Subsidiary Classification of Methods of Operation	0.6	['L91.2', 'Y20.8', 'Y70.5', 'H25.1', 'Y39.5']	{'Subsidiary Classification of Methods of Operation': 3, 'Arteries and Veins': 1, 'Lower Digestive System': 1}
443.7 Peripheral angiopathy in diseases classified elsewhere	Subsidiary Classification of Sites of Operation	0.6	['Z50.5', 'Z90.5', 'L63.1', 'Z38.5', 'S57.7']	{'Subsidiary Classification of Sites of Operation': 3, 'Arteries and Veins': 1, 'Skin': 1}
691.0 Congenital anomalies of skin	Subsidiary Classification of Sites of Operation	0.6	['Z50.4', 'S13.2', 'Z50.1', 'S15.2', 'Z47.2']	{'Subsidiary Classification of Sites of Operation': 3, 'Skin': 2}
1009.0 Injury, NOS	Subsidiary Classification of Sites of Operation	0.6	['T67.6', 'Z58.1', 'Z56.7', 'T67.9', 'Z57.3']	{'Subsidiary Classification of Sites of Operation': 3, 'Soft Tissue': 2}
433.3 Cerebral ischemia	Subsidiary Classification of Sites of Operation	0.6	['U05.2', 'U05.1', 'Z36.1', 'Z92.1', 'Z34.2']	{'Subsidiary Classification of Sites of Operation': 3, 'Diagnostic Imaging, Testing and Rehabilitation': 2}
8.0 Intestinal infection	Subsidiary Classification of Sites of Operation	0.6	['H25.1', 'Z28.8', 'H22.1', 'Z28.7', 'Z28.5']	{'Subsidiary Classification of Sites of Operation': 3, 'Lower Digestive System': 2}
516.1 Hemoptysis	Respiratory Tract	0.6	['E49.9', 'Z24.5', 'E49.2', 'Z24.6', 'E49.8']	{'Respiratory Tract': 3, 'Subsidiary Classification of Sites of Operation': 2}
578.1 Hematemesis	Subsidiary Classification of Sites of Operation	0.6	['G45.9', 'Z27.1', 'Z27.2', 'Z27.4', 'G43.6']	{'Subsidiary Classification of Sites of Operation': 3, 'Upper Digestive System': 2}
535.1 Acute gastritis	Subsidiary Classification of Sites of Operation	0.6	['Z27.2', 'G45.1', 'Y20.8', 'Z27.3', 'Z27.4']	{'Subsidiary Classification of Sites of Operation': 3, 'Upper Digestive System': 1, 'Subsidiary Classification of Methods of Operation': 1}
613.8 Other specified disorders of breast	Endocrine System and Breast	0.6	['Z15.2', 'B28.5', 'Z49.1', 'B31.1', 'B30.1']	{'Endocrine System and Breast': 3, 'Subsidiary Classification of Sites of Operation': 2}
531.3 Duodenal ulcer	Upper Digestive System	0.6	['G52.1', 'Z27.2', 'G45.1', 'Z27.3', 'G45.9']	{'Upper Digestive System': 3, 'Subsidiary Classification of Sites of Operation': 2}
716.2 Unspecified monoarthritis	Other Bones and Joints	0.6	['W40.1', 'Z84.5', 'W58.1', 'Z78.7', 'W89.1']	{'Other Bones and Joints': 3, 'Subsidiary Classification of Sites of Operation': 2}
870.3 Other open wound of head and face	Skin	0.6	['S41.1', 'S56.1', 'F05.3', 'C10.4', 'S56.3']	{'Skin': 3, 'Mouth': 1, 'Eye': 1}
830.0 Dislocation	Other Bones and Joints	0.6	['W66.9', 'W74.2', 'W82.2', 'Z83.4', 'Z81.4']	{'Other Bones and Joints': 3, 'Subsidiary Classification of Sites of Operation': 2}
401.2 Hypertensive heart and/or renal disease	Heart	0.6	['X50.1', 'K63.3', 'K63.6', 'K63.4', 'U20.1']	{'Heart': 3, 'Miscellaneous Operations': 1, 'Diagnostic Imaging, Testing and Rehabilitation': 1}
288.0 Diseases of white blood cells	Miscellaneous Operations	0.6	['W36.5', 'Z75.3', 'X72.4', 'X55.8', 'X71.5']	{'Miscellaneous Operations': 3, 'Other Bones and Joints': 1, 'Subsidiary Classification of Sites of Operation': 1}
253.2 Pituitary hypofunction	Diagnostic Imaging, Testing and Rehabilitation	0.6	['U29.8', 'U29.7', 'Y76.6', 'X36.8', 'U29.5']	{'Diagnostic Imaging, Testing and Rehabilitation': 3, 'Subsidiary Classification of Methods of Operation': 1, 'Miscellaneous Operations': 1}
353.0 Nerve root and plexus disorders	Bones and Joints of Skull and Spine	0.6	['V25.5', 'Z07.3', 'V25.4', 'A57.7', 'V55.1']	{'Bones and Joints of Skull and Spine': 3, 'Subsidiary Classification of Sites of Operation': 1, 'Nervous System': 1}
907.0 Injuries to the nervous system	Subsidiary Classification of Sites of Operation	0.6	['Z09.7', 'A64.2', 'A62.4', 'Z09.3', 'Z56.4']	{'Subsidiary Classification of Sites of Operation': 3, 'Nervous System': 2}
595.0 Hydronephrosis	Subsidiary Classification of Sites of Operation	0.6	['M29.2', 'Z41.3', 'Z41.1', 'M29.5', 'Z42.1']	{'Subsidiary Classification of Sites of Operation': 3, 'Urinary': 2}
242.3 Exophthalmos	Eye	0.6	['C90.9', 'X29.2', 'C90.8', 'Z94.1', 'C90.1']	{'Eye': 3, 'Miscellaneous Operations': 1, 'Subsidiary Classification of Sites of Operation': 1}
1007.0 Injury to blood vessels	Subsidiary Classification of Sites of Operation	0.6	['L68.8', 'Z56.4', 'T67.6', 'Z50.3', 'Z95.4']	{'Subsidiary Classification of Sites of Operation': 3, 'Arteries and Veins': 1, 'Soft Tissue': 1}
594.0 Urinary calculus	Subsidiary Classification of Sites of Operation	0.6	['M27.1', 'Z41.3', 'M29.2', 'Z41.1', 'Z42.1']	{'Subsidiary Classification of Sites of Operation': 3, 'Urinary': 2}
809.0 Fracture of unspecified bones	Subsidiary Classification of Sites of Operation	0.6	['Z77.4', 'Z70.5', 'Z76.3', 'W28.3', 'W20.1']	{'Subsidiary Classification of Sites of Operation': 3, 'Other Bones and Joints': 2}
742.1 Loose body in joint	Other Bones and Joints	0.6	['Z81.5', 'W86.1', 'W80.2', 'Y76.7', 'W71.2']	{'Other Bones and Joints': 3, 'Subsidiary Classification of Sites of Operation': 1, 'Subsidiary Classification of Methods of Operation': 1}
191.0 Manlignant and unknown neoplasms of brain and nervous system	Subsidiary Classification of Methods of Operation	0.6	['U05.2', 'Y97.1', 'Y53.8', 'Y98.3', 'Z92.4']	{'Subsidiary Classification of Methods of Operation': 3, 'Diagnostic Imaging, Testing and Rehabilitation': 1, 'Subsidiary Classification of Sites of Operation': 1}
41.0 Bacterial infection NOS	Arteries and Veins	0.6	['S57.7', 'L99.7', 'L91.2', 'L91.4', 'Z27.2']	{'Arteries and Veins': 3, 'Skin': 1, 'Subsidiary Classification of Sites of Operation': 1}
368.4 Visual field defects	Diagnostic Imaging, Testing and Rehabilitation	0.6	['U05.2', 'U54.3', 'Z36.1', 'U05.1', 'Z34.2']	{'Diagnostic Imaging, Testing and Rehabilitation': 3, 'Subsidiary Classification of Sites of Operation': 2}
454.11 Varicose veins of lower extremity, symptomtic	Arteries and Veins	0.6	['L88.2', 'Z98.5', 'L86.2', 'Z98.6', 'L88.1']	{'Arteries and Veins': 3, 'Subsidiary Classification of Sites of Operation': 2}
250.41 Impaired fasting glucose	Subsidiary Classification of Methods of Operation	0.6	['Y79.5', 'K63.4', 'U29.3', 'Y53.4', 'Y44.2']	{'Subsidiary Classification of Methods of Operation': 3, 'Heart': 1, 'Diagnostic Imaging, Testing and Rehabilitation': 1}
8.5 Bacterial enteritis	Subsidiary Classification of Sites of Operation	0.6	['Z27.2', 'G45.1', 'Z27.3', 'Z27.4', 'Y82.3']	{'Subsidiary Classification of Sites of Operation': 3, 'Upper Digestive System': 1, 'Subsidiary Classification of Methods of Operation': 1}
580.1 Glomerulonephritis	Miscellaneous Operations	0.6	['M13.1', 'Y53.2', 'X29.2', 'X40.3', 'X29.8']	{'Miscellaneous Operations': 3, 'Urinary': 1, 'Subsidiary Classification of Methods of Operation': 1}
385.5 Tympanosclerosis and middle ear disease related to otitis media	Ear	0.6	['D14.1', 'Y59.1', 'Y71.3', 'D16.1', 'D15.3']	{'Ear': 3, 'Subsidiary Classification of Methods of Operation': 2}
244.5 Congenital hypothyroidism	Eye	0.6	['C71.2', 'C75.1', 'W37.1', 'T87.3', 'C90.4']	{'Eye': 3, 'Other Bones and Joints': 1, 'Soft Tissue': 1}
253.1 Pituitary hyperfunction	Diagnostic Imaging, Testing and Rehabilitation	0.6	['U29.3', 'U29.8', 'U29.7', 'Y76.6', 'Q55.2']	{'Diagnostic Imaging, Testing and Rehabilitation': 3, 'Subsidiary Classification of Methods of Operation': 1, 'Upper Female Genital Tract': 1}
747.13 Congenital anomalies of great vessels	Heart	0.6	['K26.2', 'K26.3', 'L26.4', 'Y73.1', 'K61.1']	{'Heart': 3, 'Arteries and Veins': 1, 'Subsidiary Classification of Methods of Operation': 1}
173.0 Neoplasm of uncertain behavior of skin	Skin	0.6	['S06.9', 'Y82.9', 'S06.5', 'Z50.3', 'S06.8']	{'Skin': 3, 'Subsidiary Classification of Methods of Operation': 1, 'Subsidiary Classification of Sites of Operation': 1}
433.31 Transient cerebral ischemia	Subsidiary Classification of Sites of Operation	0.6	['Z36.1', 'Z34.2', 'U05.1', 'U05.2', 'Z92.1']	{'Subsidiary Classification of Sites of Operation': 3, 'Diagnostic Imaging, Testing and Rehabilitation': 2}
663.0 Umbilical cord complications during labor and delivery	Female Genital Tract Associated with Pregnancy, Childbirth and the Puerperium	0.6	['Y84.1', 'R24.9', 'R14.9', 'R15.1', 'Q35.2']	{'Female Genital Tract Associated with Pregnancy, Childbirth and the Puerperium': 3, 'Subsidiary Classification of Methods of Operation': 1, 'Upper Female Genital Tract': 1}
636.3 Hemorrhage in early pregnancy	Subsidiary Classification of Methods of Operation	0.6	['R24.9', 'Y84.1', 'Y81.9', 'Y81.1', 'Q11.3']	{'Subsidiary Classification of Methods of Operation': 3, 'Female Genital Tract Associated with Pregnancy, Childbirth and the Puerperium': 1, 'Upper Female Genital Tract': 1}
530.9 Heartburn	Upper Digestive System	0.6	['G21.1', 'G21.2', 'G45.9', 'Z27.4', 'Z27.2']	{'Upper Digestive System': 3, 'Subsidiary Classification of Sites of Operation': 2}
528.5 Diseases of lips	Mouth	0.6	['F02.1', 'F06.2', 'S13.1', 'F02.2', 'Y82.2']	{'Mouth': 3, 'Skin': 1, 'Subsidiary Classification of Methods of Operation': 1}
568.1 Peritoneal adhesions (postoperative) (postinfection)	Soft Tissue	0.6	['T42.3', 'T41.3', 'T41.5', 'Y71.4', 'Y18.1']	{'Soft Tissue': 3, 'Subsidiary Classification of Methods of Operation': 2}
687.4 Disturbance of skin sensation	Nervous System	0.6	['A55.9', 'A84.2', 'U05.5', 'Z66.8', 'A84.3']	{'Nervous System': 3, 'Diagnostic Imaging, Testing and Rehabilitation': 1, 'Subsidiary Classification of Sites of Operation': 1}
352.1 Trigeminal nerve disorders [CN5]	Nervous System	0.6	['A32.3', 'A26.3', 'A73.5', 'X65.4', 'Y11.4']	{'Nervous System': 3, 'Miscellaneous Operations': 1, 'Subsidiary Classification of Methods of Operation': 1}
374.2 Lagophthalmos	Eye	0.6	['C90.9', 'C90.8', 'Y71.3', 'Y58.8', 'C90.1']	{'Eye': 3, 'Subsidiary Classification of Methods of Operation': 2}
701.1 Keratoderma, acquired	Skin	0.6	['Z50.2', 'Z48.1', 'S13.2', 'S06.9', 'S06.5']	{'Skin': 3, 'Subsidiary Classification of Sites of Operation': 2}
686.1 Carbuncle and furuncle	Subsidiary Classification of Sites of Operation	0.6	['S47.2', 'Z49.5', 'Z49.2', 'S47.1', 'Z49.7']	{'Subsidiary Classification of Sites of Operation': 3, 'Skin': 2}
555.2 Ulcerative colitis	Lower Digestive System	0.6	['H25.1', 'Z28.7', 'H04.1', 'H22.1', 'Z29.1']	{'Lower Digestive System': 3, 'Subsidiary Classification of Sites of Operation': 2}
381.1 Otitis media	Ear	0.6	['D15.1', 'E25.1', 'E27.6', 'D20.3', 'D15.3']	{'Ear': 3, 'Respiratory Tract': 2}
495.0 Asthma	Respiratory Tract	0.6	['Y76.1', 'E13.3', 'E08.1', 'E14.2', 'Y52.8']	{'Respiratory Tract': 3, 'Subsidiary Classification of Methods of Operation': 2}
345.0 Epilepsy, recurrent seizures, convulsions	Diagnostic Imaging, Testing and Rehabilitation	0.6	['A84.1', 'U05.2', 'U22.1', 'U05.1', 'A55.9']	{'Diagnostic Imaging, Testing and Rehabilitation': 3, 'Nervous System': 2}
80.0 Postoperative infection	Skin	0.6	['S57.7', 'S57.1', 'Y22.3', 'H33.5', 'S47.2']	{'Skin': 3, 'Subsidiary Classification of Methods of Operation': 1, 'Lower Digestive System': 1}
561.2 Flatulence	Upper Digestive System	0.6	['U25.3', 'G21.2', 'Z27.4', 'G21.1', 'G45.1']	{'Upper Digestive System': 3, 'Diagnostic Imaging, Testing and Rehabilitation': 1, 'Subsidiary Classification of Sites of Operation': 1}
752.1 Neural tube defects	Bones and Joints of Skull and Spine	0.6	['V55.2', 'V55.1', 'Y80.3', 'A52.1', 'V54.4']	{'Bones and Joints of Skull and Spine': 3, 'Subsidiary Classification of Methods of Operation': 1, 'Nervous System': 1}
642.1 Preeclampsia and eclampsia	Female Genital Tract Associated with Pregnancy, Childbirth and the Puerperium	0.6	['Y81.9', 'R15.1', 'Y81.1', 'R18.2', 'R14.1']	{'Female Genital Tract Associated with Pregnancy, Childbirth and the Puerperium': 3, 'Subsidiary Classification of Methods of Operation': 2}
159.4 Malignant neoplasm of retroperitoneum and peritoneum	Soft Tissue	0.6	['T36.4', 'T36.1', 'T46.2', 'X71.1', 'X72.1']	{'Soft Tissue': 3, 'Miscellaneous Operations': 2}
512.1 Wheezing	Subsidiary Classification of Sites of Operation	0.6	['Z24.6', 'E49.1', 'E49.9', 'Z24.5', 'Z78.7']	{'Subsidiary Classification of Sites of Operation': 3, 'Respiratory Tract': 2}
963.0 Poisoning by primarily systemic agents	Miscellaneous Operations	0.6	['Y75.2', 'Z28.9', 'X71.1', 'X70.3', 'X70.8']	{'Miscellaneous Operations': 3, 'Subsidiary Classification of Methods of Operation': 1, 'Subsidiary Classification of Sites of Operation': 1}
574.2 Calculus of bile duct	Other Abdominal Organs, Principally Digestive	0.6	['J38.1', 'J43.9', 'J41.1', 'Z30.3', 'U16.2']	{'Other Abdominal Organs, Principally Digestive': 3, 'Subsidiary Classification of Sites of Operation': 1, 'Diagnostic Imaging, Testing and Rehabilitation': 1}
681.7 Cellulitis and abscess of trunk	Subsidiary Classification of Sites of Operation	0.6	['S47.2', 'Z49.3', 'T85.2', 'Z49.7', 'Z49.1']	{'Subsidiary Classification of Sites of Operation': 3, 'Skin': 1, 'Soft Tissue': 1}
594.8 Renal colic	Subsidiary Classification of Sites of Operation	0.6	['X31.2', 'Z41.3', 'Z42.1', 'Z41.1', 'M29.2']	{'Subsidiary Classification of Sites of Operation': 3, 'Miscellaneous Operations': 1, 'Urinary': 1}
464.0 Acute sinusitis	Respiratory Tract	0.6	['E13.3', 'Y52.8', 'Y76.1', 'E14.2', 'E13.6']	{'Respiratory Tract': 3, 'Subsidiary Classification of Methods of Operation': 2}
447.0 Other disorders of arteries and arterioles	Arteries and Veins	0.6	['L63.4', 'L63.1', 'Z38.3', 'L54.4', 'Z38.5']	{'Arteries and Veins': 3, 'Subsidiary Classification of Sites of Operation': 2}
952.0 Spinal cord injury without evidence of spinal bone injury	Subsidiary Classification of Sites of Operation	0.6	['Z66.3', 'U05.5', 'Z66.4', 'U05.4', 'Z66.5']	{'Subsidiary Classification of Sites of Operation': 3, 'Diagnostic Imaging, Testing and Rehabilitation': 2}
860.0 Bone marrow or stem cell transplant	Miscellaneous Operations	0.6	['X33.3', 'L91.4', 'X33.6', 'L91.3', 'X36.9']	{'Miscellaneous Operations': 3, 'Arteries and Veins': 2}
756.3 Congenital anomalies of muscle, tendon, fascia, and connective tissue	Subsidiary Classification of Sites of Operation	0.6	['T62.5', 'Z86.3', 'W06.8', 'Z82.3', 'Z72.4']	{'Subsidiary Classification of Sites of Operation': 3, 'Soft Tissue': 1, 'Other Bones and Joints': 1}
728.71 Contracture of palmar fascia [Dupuytren's disease]	Soft Tissue	0.6	['T52.5', 'T52.1', 'S23.2', 'T54.1', 'Z89.7']	{'Soft Tissue': 3, 'Skin': 1, 'Subsidiary Classification of Sites of Operation': 1}
216.0 Benign neoplasm of skin	Skin	0.6	['S06.3', 'C12.1', 'Z49.4', 'S06.9', 'S06.8']	{'Skin': 3, 'Eye': 1, 'Subsidiary Classification of Sites of Operation': 1}
1000.0 Burns	Skin	0.6	['S55.1', 'S35.2', 'S35.9', 'Y58.8', 'Z50.4']	{'Skin': 3, 'Subsidiary Classification of Methods of Operation': 1, 'Subsidiary Classification of Sites of Operation': 1}
283.1 Autoimmune hemolytic anemias	Miscellaneous Operations	0.6	['X71.3', 'W36.5', 'X33.9', 'X33.2', 'Z75.3']	{'Miscellaneous Operations': 3, 'Other Bones and Joints': 1, 'Subsidiary Classification of Sites of Operation': 1}
836.0 Traumatic arthropathy	Other Bones and Joints	0.6	['W28.3', 'Z77.4', 'W40.1', 'Z84.6', 'W58.1']	{'Other Bones and Joints': 3, 'Subsidiary Classification of Sites of Operation': 2}
304.0 Adjustment reaction	Miscellaneous Operations	0.6	['X99.9', 'Q35.2', 'X99.8', 'Y90.3', 'X55.8']	{'Miscellaneous Operations': 3, 'Upper Female Genital Tract': 1, 'Subsidiary Classification of Methods of Operation': 1}
805.0 Fracture of vertebral column without mention of spinal cord injury	Subsidiary Classification of Sites of Operation	0.6	['U05.4', 'Z66.4', 'Z66.5', 'Z66.3', 'U05.5']	{'Subsidiary Classification of Sites of Operation': 3, 'Diagnostic Imaging, Testing and Rehabilitation': 2}
378.2 Nystagmus and other irregular eye movements	Subsidiary Classification of Sites of Operation	0.6	['U05.2', 'U05.1', 'Z92.1', 'Z36.1', 'Z34.2']	{'Subsidiary Classification of Sites of Operation': 3, 'Diagnostic Imaging, Testing and Rehabilitation': 2}
204.3 Monocytic leukemia	Miscellaneous Operations	0.6	['W36.5', 'Z75.3', 'X33.2', 'X71.5', 'X33.3']	{'Miscellaneous Operations': 3, 'Other Bones and Joints': 1, 'Subsidiary Classification of Sites of Operation': 1}
741.2 Stiffness of joint	Subsidiary Classification of Sites of Operation	0.6	['W91.9', 'Z81.4', 'W19.8', 'Z81.5', 'Z77.3']	{'Subsidiary Classification of Sites of Operation': 3, 'Other Bones and Joints': 2}
242.2 Toxic multinodular goiter	Endocrine System and Breast	0.6	['B08.3', 'B08.1', 'B08.4', 'U20.5', 'T43.9']	{'Endocrine System and Breast': 3, 'Diagnostic Imaging, Testing and Rehabilitation': 1, 'Soft Tissue': 1}
202.0 Cancer of other lymphoid, histiocytic tissue	Miscellaneous Operations	0.6	['W36.5', 'X71.4', 'Z75.3', 'X71.3', 'X72.2']	{'Miscellaneous Operations': 3, 'Other Bones and Joints': 1, 'Subsidiary Classification of Sites of Operation': 1}
353.2 Nerve root lesions	Nervous System	0.6	['Z07.3', 'A57.7', 'A52.2', 'V55.1', 'A52.1']	{'Nervous System': 3, 'Subsidiary Classification of Sites of Operation': 1, 'Bones and Joints of Skull and Spine': 1}
690.1 Seborrheic dermatitis	Subsidiary Classification of Sites of Operation	0.6	['Z47.3', 'S13.1', 'S13.2', 'Z47.1', 'Z49.2']	{'Subsidiary Classification of Sites of Operation': 3, 'Skin': 2}
211.0 Benign neoplasm of other parts of digestive system	Upper Digestive System	0.6	['G43.1', 'G43.8', 'G43.9', 'Z27.2', 'Z27.1']	{'Upper Digestive System': 3, 'Subsidiary Classification of Sites of Operation': 2}
530.14 Reflux esophagitis	Upper Digestive System	0.6	['Z27.1', 'G24.3', 'Z27.2', 'G45.1', 'G45.9']	{'Upper Digestive System': 3, 'Subsidiary Classification of Sites of Operation': 2}
859.0 Complication due to other implant and internal device	Endocrine System and Breast	0.6	['B30.3', 'B37.4', 'B30.2', 'C75.2', 'W28.3']	{'Endocrine System and Breast': 3, 'Eye': 1, 'Other Bones and Joints': 1}
384.0 Other disorders of tympanic membrane	Ear	0.6	['D28.2', 'D15.1', 'Y59.1', 'D14.1', 'E25.1']	{'Ear': 3, 'Subsidiary Classification of Methods of Operation': 1, 'Respiratory Tract': 1}
189.4 Malignant neoplasm of other urinary organs	Urinary	0.6	['M02.2', 'M30.1', 'X70.1', 'Y20.3', 'M42.2']	{'Urinary': 3, 'Miscellaneous Operations': 1, 'Subsidiary Classification of Methods of Operation': 1}
817.0 Concussion	Subsidiary Classification of Sites of Operation	0.6	['Z47.5', 'W26.2', 'Z70.5', 'Y82.9', 'Z27.3']	{'Subsidiary Classification of Sites of Operation': 3, 'Other Bones and Joints': 1, 'Subsidiary Classification of Methods of Operation': 1}
965.3 Salicylates causing adverse effects in therapeutic use	Subsidiary Classification of Sites of Operation	0.6	['W08.3', 'Z27.2', 'Z27.4', 'Z90.7', 'G45.1']	{'Subsidiary Classification of Sites of Operation': 3, 'Other Bones and Joints': 1, 'Upper Digestive System': 1}
315.2 Speech and language disorder	Diagnostic Imaging, Testing and Rehabilitation	0.6	['U05.2', 'U05.1', 'U54.3', 'Y97.1', 'Z36.1']	{'Diagnostic Imaging, Testing and Rehabilitation': 3, 'Subsidiary Classification of Methods of Operation': 1, 'Subsidiary Classification of Sites of Operation': 1}
420.1 Myocarditis	Heart	0.6	['U10.3', 'K63.3', 'K63.4', 'K63.6', 'U20.1']	{'Heart': 3, 'Diagnostic Imaging, Testing and Rehabilitation': 2}
426.23 Second degree AV block	Heart	0.6	['K60.6', 'Y53.4', 'K60.3', 'K60.1', 'X50.1']	{'Heart': 3, 'Subsidiary Classification of Methods of Operation': 1, 'Miscellaneous Operations': 1}
697.0 Sarcoidosis	Respiratory Tract	0.6	['E49.1', 'E63.2', 'T87.4', 'Y21.8', 'E63.1']	{'Respiratory Tract': 3, 'Soft Tissue': 1, 'Subsidiary Classification of Methods of Operation': 1}
751.2 Congenital anomalies of urinary system	Urinary	0.6	['M29.3', 'M30.1', 'Z41.1', 'Z41.3', 'M29.2']	{'Urinary': 3, 'Subsidiary Classification of Sites of Operation': 2}
189.1 Cancer of kidney and renal pelvis	Urinary	0.6	['M02.2', 'M30.1', 'Y20.3', 'X72.2', 'M45.5']	{'Urinary': 3, 'Subsidiary Classification of Methods of Operation': 1, 'Miscellaneous Operations': 1}
615.0 Endometriosis	Upper Female Genital Tract	0.6	['T42.2', 'T43.9', 'Q07.4', 'Q22.1', 'Q23.1']	{'Upper Female Genital Tract': 3, 'Soft Tissue': 2}
696.41 Psoriasis vulgaris	Skin	0.6	['S07.9', 'S13.2', 'Z50.4', 'W90.1', 'S08.2']	{'Skin': 3, 'Subsidiary Classification of Sites of Operation': 1, 'Other Bones and Joints': 1}
198.2 Secondary malignancy of respiratory organs	Soft Tissue	0.6	['T12.2', 'X71.1', 'T12.4', 'X72.1', 'T12.3']	{'Soft Tissue': 3, 'Miscellaneous Operations': 2}
448.0 Disease of capillaries	Subsidiary Classification of Sites of Operation	0.6	['G80.2', 'Z47.3', 'Y20.9', 'Z29.1', 'Z40.1']	{'Subsidiary Classification of Sites of Operation': 3, 'Upper Digestive System': 1, 'Subsidiary Classification of Methods of Operation': 1}
246.0 Other disorders of thyroid	Eye	0.6	['B08.4', 'B08.3', 'C71.2', 'C75.1', 'C69.3']	{'Eye': 3, 'Endocrine System and Breast': 2}
687.1 Rash and other nonspecific skin eruption	Miscellaneous Operations	0.6	['X71.5', 'X33.3', 'L91.4', 'X72.4', 'L91.3']	{'Miscellaneous Operations': 3, 'Arteries and Veins': 2}
636.2 Early onset of delivery	Subsidiary Classification of Methods of Operation	0.6	['R18.2', 'Y81.9', 'R24.9', 'Y81.1', 'Y84.1']	{'Subsidiary Classification of Methods of Operation': 3, 'Female Genital Tract Associated with Pregnancy, Childbirth and the Puerperium': 2}
681.0 Superficial cellulitis and abscess	Miscellaneous Operations	0.6	['X29.2', 'X35.2', 'T85.2', 'T87.3', 'X29.8']	{'Miscellaneous Operations': 3, 'Soft Tissue': 2}
870.6 Open wound of neck	Subsidiary Classification of Sites of Operation	0.6	['Z48.2', 'Z66.3', 'U05.4', 'S41.1', 'Z92.3']	{'Subsidiary Classification of Sites of Operation': 3, 'Diagnostic Imaging, Testing and Rehabilitation': 1, 'Skin': 1}
368.9 Subjective visual disturbances	Diagnostic Imaging, Testing and Rehabilitation	0.6	['A55.9', 'U05.1', 'U05.2', 'Y98.1', 'U21.1']	{'Diagnostic Imaging, Testing and Rehabilitation': 3, 'Nervous System': 1, 'Subsidiary Classification of Methods of Operation': 1}
337.0 Disorders of the autonomic nervous system	Diagnostic Imaging, Testing and Rehabilitation	0.6	['U05.2', 'Z92.1', 'Z92.3', 'U11.4', 'U21.1']	{'Diagnostic Imaging, Testing and Rehabilitation': 3, 'Subsidiary Classification of Sites of Operation': 2}
519.9 Symptoms involving respiratory system and other chest symptoms	Subsidiary Classification of Sites of Operation	0.6	['Z49.3', 'Z49.2', 'S06.9', 'S06.8', 'Z49.4']	{'Subsidiary Classification of Sites of Operation': 3, 'Skin': 2}
531.2 Gastric ulcer	Subsidiary Classification of Sites of Operation	0.6	['Z27.3', 'Z27.2', 'G45.1', 'G45.9', 'Z27.4']	{'Subsidiary Classification of Sites of Operation': 3, 'Upper Digestive System': 2}
443.8 Other specified peripheral vascular diseases	Subsidiary Classification of Sites of Operation	0.6	['Y80.4', 'Z50.5', 'O30.2', 'Z38.3', 'Z27.3']	{'Subsidiary Classification of Sites of Operation': 3, 'Subsidiary Classification of Methods of Operation': 1, 'Overflow codes': 1}
444.2 Embolism and thrombosis of abdominal aorta	Subsidiary Classification of Sites of Operation	0.6	['Z34.9', 'Z90.9', 'Y70.1', 'Y98.2', 'Z38.3']	{'Subsidiary Classification of Sites of Operation': 3, 'Subsidiary Classification of Methods of Operation': 2}
288.11 Neutropenia	Miscellaneous Operations	0.6	['X90.3', 'X33.3', 'W36.5', 'X72.3', 'L91.3']	{'Miscellaneous Operations': 3, 'Other Bones and Joints': 1, 'Arteries and Veins': 1}
204.0 Leukemia	Miscellaneous Operations	0.6	['W36.5', 'Z75.3', 'X33.3', 'X72.4', 'X71.5']	{'Miscellaneous Operations': 3, 'Other Bones and Joints': 1, 'Subsidiary Classification of Sites of Operation': 1}
559.0 Ileostomy status	Upper Digestive System	0.6	['G75.3', 'G74.3', 'G74.2', 'H33.6', 'Y16.2']	{'Upper Digestive System': 3, 'Lower Digestive System': 1, 'Subsidiary Classification of Methods of Operation': 1}
800.0 Fracture of lower limb	Subsidiary Classification of Sites of Operation	0.6	['W20.5', 'Z77.3', 'Z85.6', 'Z78.4', 'W28.3']	{'Subsidiary Classification of Sites of Operation': 3, 'Other Bones and Joints': 2}
250.1 Type 1 diabetes	Eye	0.6	['C82.1', 'C82.5', 'C82.6', 'U29.7', 'N17.1']	{'Eye': 3, 'Diagnostic Imaging, Testing and Rehabilitation': 1, 'Male Genital Organs': 1}
594.2 Calculus of lower urinary tract	Subsidiary Classification of Sites of Operation	0.6	['M44.1', 'M44.2', 'Z42.1', 'Z41.3', 'Z41.1']	{'Subsidiary Classification of Sites of Operation': 3, 'Urinary': 2}
333.3 Tics and choreas	Other Bones and Joints	0.6	['W71.2', 'Z47.2', 'W58.1', 'W46.1', 'Z84.3']	{'Other Bones and Joints': 3, 'Subsidiary Classification of Sites of Operation': 2}
442.8 Aneurysm of other specified artery	Subsidiary Classification of Sites of Operation	0.6	['Z95.7', 'Z36.1', 'Z34.2', 'L35.2', 'Y53.9']	{'Subsidiary Classification of Sites of Operation': 3, 'Arteries and Veins': 1, 'Subsidiary Classification of Methods of Operation': 1}
473.3 Paralysis/spasm of vocal cords or larynx	Respiratory Tract	0.6	['E36.9', 'E25.9', 'E42.3', 'Z92.3', 'Y20.4']	{'Respiratory Tract': 3, 'Subsidiary Classification of Sites of Operation': 1, 'Subsidiary Classification of Methods of Operation': 1}
597.2 Urinary complications NEC	Subsidiary Classification of Sites of Operation	0.6	['M13.2', 'Y03.2', 'Z41.3', 'Z41.1', 'Z42.1']	{'Subsidiary Classification of Sites of Operation': 3, 'Urinary': 1, 'Subsidiary Classification of Methods of Operation': 1}
560.3 Peritoneal or intestinal adhesions	Upper Digestive System	0.6	['T41.3', 'G69.3', 'T41.2', 'G47.5', 'G69.9']	{'Upper Digestive System': 3, 'Soft Tissue': 2}
754.0 Congenital musculoskeletal deformities of spine	Subsidiary Classification of Sites of Operation	0.6	['V54.4', 'V55.1', 'Z84.1', 'Z67.5', 'Z67.6']	{'Subsidiary Classification of Sites of Operation': 3, 'Bones and Joints of Skull and Spine': 2}
1004.0 Other signs and symptoms involving emotional state	Subsidiary Classification of Sites of Operation	0.6	['U05.1', 'Z66.3', 'U21.1', 'Z66.4', 'Z92.1']	{'Subsidiary Classification of Sites of Operation': 3, 'Diagnostic Imaging, Testing and Rehabilitation': 2}
747.0 Cardiac and circulatory congenital anomalies	Subsidiary Classification of Methods of Operation	0.6	['Y53.9', 'U05.5', 'L35.2', 'Y53.1', 'Y11.2']	{'Subsidiary Classification of Methods of Operation': 3, 'Diagnostic Imaging, Testing and Rehabilitation': 1, 'Arteries and Veins': 1}
198.1 Secondary malignancy of lymph nodes	Miscellaneous Operations	0.6	['T85.2', 'X70.2', 'X72.3', 'T85.1', 'X70.3']	{'Miscellaneous Operations': 3, 'Soft Tissue': 2}
588.0 Disorders resulting from impaired renal function	Urinary	0.6	['M30.1', 'M13.1', 'M29.3', 'L91.5', 'Y82.9']	{'Urinary': 3, 'Arteries and Veins': 1, 'Subsidiary Classification of Methods of Operation': 1}
282.9 Other hereditary hemolytic anemias	Miscellaneous Operations	0.6	['W36.5', 'X33.9', 'Z75.3', 'X33.2', 'X71.3']	{'Miscellaneous Operations': 3, 'Other Bones and Joints': 1, 'Subsidiary Classification of Sites of Operation': 1}
187.0 Cancer of other male genital organs	Endocrine System and Breast	0.6	['B28.5', 'O14.2', 'B28.2', 'T87.3', 'B27.4']	{'Endocrine System and Breast': 3, 'Overflow codes': 1, 'Soft Tissue': 1}
705.0 Disorders of sweat glands	Subsidiary Classification of Sites of Operation	0.6	['Z47.1', 'Z48.1', 'S06.3', 'S06.5', 'Z47.3']	{'Subsidiary Classification of Sites of Operation': 3, 'Skin': 2}
696.3 Pityriasis	Subsidiary Classification of Sites of Operation	0.6	['S13.2', 'Z49.3', 'H23.1', 'Z81.5', 'Z71.1']	{'Subsidiary Classification of Sites of Operation': 3, 'Skin': 1, 'Lower Digestive System': 1}
473.1 Chronic laryngitis	Respiratory Tract	0.6	['E36.1', 'E25.9', 'E36.9', 'G16.9', 'G19.9']	{'Respiratory Tract': 3, 'Upper Digestive System': 2}
560.4 Other intestinal obstruction	Upper Digestive System	0.6	['T41.3', 'G69.3', 'G47.5', 'H33.5', 'G69.9']	{'Upper Digestive System': 3, 'Soft Tissue': 1, 'Lower Digestive System': 1}
939.0 Atopic/contact dermatitis due to other or unspecified	Skin	0.6	['S13.2', 'S15.2', 'Z50.4', 'Z50.1', 'S13.1']	{'Skin': 3, 'Subsidiary Classification of Sites of Operation': 2}
721.0 Spondylosis and allied disorders	Subsidiary Classification of Sites of Operation	0.6	['Z67.6', 'Z67.5', 'V54.4', 'Z84.1', 'V55.2']	{'Subsidiary Classification of Sites of Operation': 3, 'Bones and Joints of Skull and Spine': 2}
537.0 Other disorders of stomach and duodenum	Subsidiary Classification of Sites of Operation	0.6	['Z27.3', 'G45.2', 'Z27.2', 'G43.7', 'Z27.1']	{'Subsidiary Classification of Sites of Operation': 3, 'Upper Digestive System': 2}
349.0 Other and unspecified disorders of the nervous system	Bones and Joints of Skull and Spine	0.6	['V25.5', 'V55.1', 'Y76.6', 'Z06.3', 'V55.2']	{'Bones and Joints of Skull and Spine': 3, 'Subsidiary Classification of Methods of Operation': 1, 'Subsidiary Classification of Sites of Operation': 1}
384.4 Perforation of tympanic membrane	Ear	0.6	['D14.1', 'Y59.1', 'D14.2', 'D14.3', 'Y69.2']	{'Ear': 3, 'Subsidiary Classification of Methods of Operation': 2}
202.24 Large cell lymphoma	Miscellaneous Operations	0.6	['X71.4', 'X72.2', 'A54.2', 'X71.3', 'W36.5']	{'Miscellaneous Operations': 3, 'Nervous System': 1, 'Other Bones and Joints': 1}
555.21 Ulcerative colitis (chronic)	Subsidiary Classification of Sites of Operation	0.6	['H25.1', 'Z28.7', 'Z29.1', 'H22.1', 'Z28.3']	{'Subsidiary Classification of Sites of Operation': 3, 'Lower Digestive System': 2}
200.1 Polycythemia vera	Miscellaneous Operations	0.6	['X36.2', 'W36.5', 'Z75.3', 'X36.9', 'X36.8']	{'Miscellaneous Operations': 3, 'Other Bones and Joints': 1, 'Subsidiary Classification of Sites of Operation': 1}
283.0 Acquired hemolytic anemias	Miscellaneous Operations	0.6	['X33.9', 'X36.8', 'X71.3', 'W36.5', 'Z75.3']	{'Miscellaneous Operations': 3, 'Other Bones and Joints': 1, 'Subsidiary Classification of Sites of Operation': 1}
383.0 Otosclerosis	Ear	0.6	['D17.1', 'D16.1', 'Y69.3', 'Y08.4', 'D15.3']	{'Ear': 3, 'Subsidiary Classification of Methods of Operation': 2}
766.0 Neuralgia, neuritis, and radiculitis NOS	Nervous System	0.6	['Z07.3', 'A57.7', 'A52.1', 'A52.2', 'V54.4']	{'Nervous System': 3, 'Subsidiary Classification of Sites of Operation': 1, 'Bones and Joints of Skull and Spine': 1}
743.2 Pathologic fracture	Subsidiary Classification of Sites of Operation	0.6	['Z66.4', 'Y98.4', 'Z66.5', 'Z66.8', 'U21.1']	{'Subsidiary Classification of Sites of Operation': 3, 'Subsidiary Classification of Methods of Operation': 1, 'Diagnostic Imaging, Testing and Rehabilitation': 1}
575.2 Obstruction of bile duct	Other Abdominal Organs, Principally Digestive	0.6	['J38.2', 'J40.2', 'Z30.3', 'Y21.1', 'J43.9']	{'Other Abdominal Organs, Principally Digestive': 3, 'Subsidiary Classification of Sites of Operation': 1, 'Subsidiary Classification of Methods of Operation': 1}
447.1 Stricture of artery	Subsidiary Classification of Sites of Operation	0.6	['L63.1', 'Z38.5', 'L54.1', 'Z38.1', 'Z38.6']	{'Subsidiary Classification of Sites of Operation': 3, 'Arteries and Veins': 2}
157.0 Pancreatic cancer	Other Abdominal Organs, Principally Digestive	0.6	['J74.1', 'Y20.4', 'J38.2', 'Y21.1', 'J40.2']	{'Other Abdominal Organs, Principally Digestive': 3, 'Subsidiary Classification of Methods of Operation': 2}
694.2 Other dyschromia	Skin	0.6	['S13.1', 'S15.1', 'Z47.3', 'S13.2', 'Z50.1']	{'Skin': 3, 'Subsidiary Classification of Sites of Operation': 2}
530.2 Esophageal bleeding (varices/hemorrhage)	Upper Digestive System	0.6	['G43.7', 'Z27.1', 'G21.1', 'G21.2', 'O11.1']	{'Upper Digestive System': 3, 'Subsidiary Classification of Sites of Operation': 1, 'Overflow codes': 1}
961.1 Poisoning/allergy of sulfonamides	Subsidiary Classification of Methods of Operation	0.6	['Y80.1', 'Y80.3', 'T87.3', 'Y80.2', 'O14.2']	{'Subsidiary Classification of Methods of Operation': 3, 'Soft Tissue': 1, 'Overflow codes': 1}
732.0 Osteochondropathies	Other Bones and Joints	0.6	['W83.3', 'W84.5', 'Z85.6', 'W82.2', 'Z84.6']	{'Other Bones and Joints': 3, 'Subsidiary Classification of Sites of Operation': 2}
800.2 Fracture of unspecified part of femur	Subsidiary Classification of Sites of Operation	0.6	['Z76.4', 'Z76.9', 'W19.2', 'Z76.5', 'W28.3']	{'Subsidiary Classification of Sites of Operation': 3, 'Other Bones and Joints': 2}
649.1 Diabetes or abnormal glucose tolerance complicating pregnancy	Female Genital Tract Associated with Pregnancy, Childbirth and the Puerperium	0.6	['Y81.9', 'Y81.1', 'R15.1', 'R14.1', 'R14.9']	{'Female Genital Tract Associated with Pregnancy, Childbirth and the Puerperium': 3, 'Subsidiary Classification of Methods of Operation': 2}
671.0 Venous/cerebrovascular complications embolism in pregnancy and the puerperium	Female Genital Tract Associated with Pregnancy, Childbirth and the Puerperium	0.6	['Y81.1', 'R24.9', 'R14.9', 'R27.1', 'T43.9']	{'Female Genital Tract Associated with Pregnancy, Childbirth and the Puerperium': 3, 'Subsidiary Classification of Methods of Operation': 1, 'Soft Tissue': 1}
260.6 Anorexia	Subsidiary Classification of Sites of Operation	0.6	['Z92.4', 'Y98.3', 'O16.1', 'Z92.6', 'Z27.4']	{'Subsidiary Classification of Sites of Operation': 3, 'Subsidiary Classification of Methods of Operation': 1, 'Overflow codes': 1}
289.4 Lymphadenitis	Soft Tissue	0.6	['T87.2', 'E63.2', 'T87.7', 'T87.4', 'Y20.4']	{'Soft Tissue': 3, 'Respiratory Tract': 1, 'Subsidiary Classification of Methods of Operation': 1}
773.0 Pain in limb	Nervous System	0.6	['A52.2', 'A52.1', 'Z07.3', 'A57.7', 'V54.4']	{'Nervous System': 3, 'Subsidiary Classification of Sites of Operation': 1, 'Bones and Joints of Skull and Spine': 1}
561.1 Diarrhea	Subsidiary Classification of Sites of Operation	0.6	['H22.1', 'Z28.7', 'Z28.3', 'Z27.6', 'H25.1']	{'Subsidiary Classification of Sites of Operation': 3, 'Lower Digestive System': 2}
540.0 Appendiceal conditions	Lower Digestive System	0.6	['H02.9', 'H01.2', 'Y75.2', 'H01.1', 'Y71.4']	{'Lower Digestive System': 3, 'Subsidiary Classification of Methods of Operation': 2}
220.0 Benign neoplasm of ovary	Upper Female Genital Tract	0.6	['T36.4', 'Q23.1', 'Q22.1', 'T46.3', 'Q23.5']	{'Upper Female Genital Tract': 3, 'Soft Tissue': 2}
577.1 Acute pancreatitis	Other Abdominal Organs, Principally Digestive	0.6	['J43.9', 'Y50.8', 'J18.3', 'J37.3', 'U08.1']	{'Other Abdominal Organs, Principally Digestive': 3, 'Subsidiary Classification of Methods of Operation': 1, 'Diagnostic Imaging, Testing and Rehabilitation': 1}
575.7 Other disorders of gallbladder	Subsidiary Classification of Methods of Operation	0.6	['J18.3', 'U16.2', 'Y75.2', 'Y18.1', 'Y50.8']	{'Subsidiary Classification of Methods of Operation': 3, 'Other Abdominal Organs, Principally Digestive': 1, 'Diagnostic Imaging, Testing and Rehabilitation': 1}
721.8 Other allied disorders of spine	Bones and Joints of Skull and Spine	0.6	['V55.3', 'V54.4', 'V55.2', 'Z67.5', 'Z66.5']	{'Bones and Joints of Skull and Spine': 3, 'Subsidiary Classification of Sites of Operation': 2}
797.1 Cardiogenic shock	Heart	0.6	['K56.1', 'E85.1', 'K75.1', 'K75.2', 'X40.4']	{'Heart': 3, 'Respiratory Tract': 1, 'Miscellaneous Operations': 1}
227.2 Benign neoplasm of parathyroid gland	Endocrine System and Breast	0.6	['B14.9', 'B14.4', 'B14.5', 'Z70.5', 'Z47.1']	{'Endocrine System and Breast': 3, 'Subsidiary Classification of Sites of Operation': 2}
287.3 Thrombocytopenia	Miscellaneous Operations	0.6	['X33.3', 'W36.5', 'Z75.3', 'X33.2', 'X36.9']	{'Miscellaneous Operations': 3, 'Other Bones and Joints': 1, 'Subsidiary Classification of Sites of Operation': 1}
191.1 Cancer of brain and nervous system	Subsidiary Classification of Sites of Operation	0.6	['Z06.1', 'Z66.4', 'X65.4', 'Z66.8', 'U05.2']	{'Subsidiary Classification of Sites of Operation': 3, 'Miscellaneous Operations': 1, 'Diagnostic Imaging, Testing and Rehabilitation': 1}
874.0 Complication of amputation stump	Subsidiary Classification of Sites of Operation	0.6	['Z89.6', 'S57.1', 'Z50.3', 'X08.4', 'Z90.4']	{'Subsidiary Classification of Sites of Operation': 3, 'Skin': 1, 'Miscellaneous Operations': 1}
287.31 Primary thrombocytopenia	Miscellaneous Operations	0.6	['W36.5', 'Z75.3', 'X96.1', 'X36.9', 'X33.3']	{'Miscellaneous Operations': 3, 'Other Bones and Joints': 1, 'Subsidiary Classification of Sites of Operation': 1}
634.1 Missed abortion/Hydatidiform mole	Upper Female Genital Tract	0.6	['Q11.3', 'Q11.1', 'Y95.4', 'Q11.2', 'Y95.3']	{'Upper Female Genital Tract': 3, 'Subsidiary Classification of Methods of Operation': 2}
519.0 Other diseases of respiratory system, not elsewhere classified	Respiratory Tract	0.6	['E49.1', 'E49.2', 'Z24.6', 'Z24.5', 'E49.9']	{'Respiratory Tract': 3, 'Subsidiary Classification of Sites of Operation': 2}
709.5 Dermatomyositis	Subsidiary Classification of Sites of Operation	0.6	['Y82.3', 'Z76.9', 'Z92.4', 'Z28.6', 'Q12.1']	{'Subsidiary Classification of Sites of Operation': 3, 'Subsidiary Classification of Methods of Operation': 1, 'Upper Female Genital Tract': 1}
614.53 Cyst or abscess of Bartholin's gland	Lower Female Genital Tract	0.6	['P03.2', 'P03.4', 'P03.3', 'Y80.3', 'Y80.2']	{'Lower Female Genital Tract': 3, 'Subsidiary Classification of Methods of Operation': 2}
227.1 Benign neoplasm of adrenal gland	Diagnostic Imaging, Testing and Rehabilitation	0.6	['B22.3', 'U29.8', 'U29.5', 'U29.7', 'Y50.8']	{'Diagnostic Imaging, Testing and Rehabilitation': 3, 'Endocrine System and Breast': 1, 'Subsidiary Classification of Methods of Operation': 1}
255.0 Disorders of adrenal glands	Diagnostic Imaging, Testing and Rehabilitation	0.6	['U29.7', 'U29.5', 'U29.8', 'X36.8', 'O16.1']	{'Diagnostic Imaging, Testing and Rehabilitation': 3, 'Miscellaneous Operations': 1, 'Overflow codes': 1}
532.0 Dysphagia	Upper Digestive System	0.6	['G19.9', 'Z27.1', 'E25.9', 'G16.9', 'G21.2']	{'Upper Digestive System': 3, 'Subsidiary Classification of Sites of Operation': 1, 'Respiratory Tract': 1}
569.0 Other disorders of intestine	Lower Digestive System	0.6	['H22.1', 'H25.1', 'Z28.7', 'Z28.3', 'H20.2']	{'Lower Digestive System': 3, 'Subsidiary Classification of Sites of Operation': 2}
325.0 Phlebitis and thrombophlebitis of intracranial venous sinuses	Diagnostic Imaging, Testing and Rehabilitation	0.6	['U11.4', 'Z92.1', 'A55.9', 'U21.1', 'U05.2']	{'Diagnostic Imaging, Testing and Rehabilitation': 3, 'Subsidiary Classification of Sites of Operation': 1, 'Nervous System': 1}
71.0 Human immunodeficiency virus [HIV] disease	Lower Digestive System	0.6	['X35.8', 'H25.1', 'J13.2', 'H44.4', 'H28.9']	{'Lower Digestive System': 3, 'Miscellaneous Operations': 1, 'Other Abdominal Organs, Principally Digestive': 1}
748.0 Anomalies of respiratory system, congenital	Subsidiary Classification of Methods of Operation	0.6	['N17.1', 'Y20.3', 'E36.9', 'Y40.3', 'Y82.3']	{'Subsidiary Classification of Methods of Operation': 3, 'Male Genital Organs': 1, 'Respiratory Tract': 1}
751.3 Obstructive genitourinary defect	Urinary	0.6	['M30.1', 'M29.2', 'M29.3', 'Y14.4', 'X31.2']	{'Urinary': 3, 'Subsidiary Classification of Methods of Operation': 1, 'Miscellaneous Operations': 1}
801.1 Fracture of foot	Subsidiary Classification of Sites of Operation	0.6	['X48.1', 'Z90.9', 'W20.5', 'Z78.4', 'Z85.6']	{'Subsidiary Classification of Sites of Operation': 3, 'Miscellaneous Operations': 1, 'Other Bones and Joints': 1}
724.8 Other symptoms referable to back	Subsidiary Classification of Sites of Operation	0.6	['A52.2', 'Y53.5', 'Z84.1', 'Z67.6', 'Z67.5']	{'Subsidiary Classification of Sites of Operation': 3, 'Nervous System': 1, 'Subsidiary Classification of Methods of Operation': 1}
695.7 Prurigo and Lichen	Mouth	0.6	['F42.1', 'F24.1', 'S13.2', 'S13.1', 'F20.3']	{'Mouth': 3, 'Skin': 2}
281.11 Pernicious anemia	Subsidiary Classification of Sites of Operation	0.6	['Z27.4', 'G45.1', 'Z28.2', 'Z27.6', 'H22.9']	{'Subsidiary Classification of Sites of Operation': 3, 'Upper Digestive System': 1, 'Lower Digestive System': 1}
285.0 Other anemias	Miscellaneous Operations	0.6	['X33.9', 'X33.2', 'G80.2', 'Z27.4', 'X29.2']	{'Miscellaneous Operations': 3, 'Upper Digestive System': 1, 'Subsidiary Classification of Sites of Operation': 1}
512.8 Cough	Respiratory Tract	0.6	['E49.9', 'E49.1', 'Z24.5', 'E49.2', 'Z24.6']	{'Respiratory Tract': 3, 'Subsidiary Classification of Sites of Operation': 2}
335.0 Multiple sclerosis	Nervous System	0.6	['A55.9', 'A55.8', 'A84.4', 'X35.8', 'X29.8']	{'Nervous System': 3, 'Miscellaneous Operations': 2}
276.41 Acidosis	Respiratory Tract	0.6	['X40.4', 'E85.1', 'E85.2', 'L91.2', 'E42.3']	{'Respiratory Tract': 3, 'Miscellaneous Operations': 1, 'Arteries and Veins': 1}
636.0 Early or threatened labor; hemorrhage in early pregnancy	Female Genital Tract Associated with Pregnancy, Childbirth and the Puerperium	0.6	['R24.9', 'R14.9', 'Y81.1', 'Y84.1', 'R27.1']	{'Female Genital Tract Associated with Pregnancy, Childbirth and the Puerperium': 3, 'Subsidiary Classification of Methods of Operation': 2}
348.2 Cerebral edema and compression of brain	Subsidiary Classification of Methods of Operation	0.6	['U05.2', 'Y97.1', 'Y47.2', 'Y53.8', 'U05.1']	{'Subsidiary Classification of Methods of Operation': 3, 'Diagnostic Imaging, Testing and Rehabilitation': 2}
427.9 Palpitations	Heart	0.6	['U19.1', 'K58.2', 'K62.1', 'U19.7', 'K57.2']	{'Heart': 3, 'Diagnostic Imaging, Testing and Rehabilitation': 2}
743.11 Osteoporosis NOS	Miscellaneous Operations	0.6	['X38.4', 'X29.2', 'Z70.5', 'X28.1', 'W24.6']	{'Miscellaneous Operations': 3, 'Subsidiary Classification of Sites of Operation': 1, 'Other Bones and Joints': 1}
198.4 Secondary malignant neoplasm of liver	Miscellaneous Operations	0.6	['J13.2', 'J02.3', 'X71.1', 'X70.4', 'X72.1']	{'Miscellaneous Operations': 3, 'Other Abdominal Organs, Principally Digestive': 2}
575.1 Cholangitis	Other Abdominal Organs, Principally Digestive	0.6	['J43.9', 'J38.2', 'U16.2', 'Z30.3', 'J40.2']	{'Other Abdominal Organs, Principally Digestive': 3, 'Diagnostic Imaging, Testing and Rehabilitation': 1, 'Subsidiary Classification of Sites of Operation': 1}
599.7 Urethral discharge	Subsidiary Classification of Methods of Operation	0.6	['M45.9', 'Y39.8', 'N17.1', 'Y39.5', 'Y13.1']	{'Subsidiary Classification of Methods of Operation': 3, 'Urinary': 1, 'Male Genital Organs': 1}
426.4 Anomalous atrioventricular excitation	Heart	0.6	['K58.2', 'K57.2', 'K57.4', 'Y11.4', 'X50.1']	{'Heart': 3, 'Subsidiary Classification of Methods of Operation': 1, 'Miscellaneous Operations': 1}
736.0 Other acquired deformities of limbs	Other Bones and Joints	0.6	['W28.1', 'T70.2', 'W40.1', 'W62.1', 'Z85.6']	{'Other Bones and Joints': 3, 'Soft Tissue': 1, 'Subsidiary Classification of Sites of Operation': 1}
279.1 Immunity deficiency	Miscellaneous Operations	0.6	['X96.1', 'W36.5', 'Z75.3', 'X30.2', 'X71.5']	{'Miscellaneous Operations': 3, 'Other Bones and Joints': 1, 'Subsidiary Classification of Sites of Operation': 1}
149.2 Cancer of nasopharynx	Miscellaneous Operations	0.6	['E25.1', 'X70.1', 'Z47.8', 'X65.4', 'X35.2']	{'Miscellaneous Operations': 3, 'Respiratory Tract': 1, 'Subsidiary Classification of Sites of Operation': 1}
245.2 Chronic thyroiditis	Endocrine System and Breast	0.6	['B08.3', 'B08.4', 'B08.1', 'U29.7', 'Q18.1']	{'Endocrine System and Breast': 3, 'Diagnostic Imaging, Testing and Rehabilitation': 1, 'Upper Female Genital Tract': 1}
512.9 Other dyspnea	Respiratory Tract	0.6	['U33.1', 'E85.2', 'E36.9', 'E25.9', 'X55.8']	{'Respiratory Tract': 3, 'Diagnostic Imaging, Testing and Rehabilitation': 1, 'Miscellaneous Operations': 1}
610.3 Fibrosclerosis of breast	Endocrine System and Breast	0.6	['B28.3', 'Z15.2', 'B28.5', 'B32.1', 'O14.2']	{'Endocrine System and Breast': 3, 'Subsidiary Classification of Sites of Operation': 1, 'Overflow codes': 1}
614.1 Pelvic peritoneal adhesions, female (postoperative) (postinfection)	Soft Tissue	0.6	['T42.3', 'T43.9', 'T41.3', 'Q23.1', 'Q22.1']	{'Soft Tissue': 3, 'Upper Female Genital Tract': 2}
287.2 Allergic purpura	Subsidiary Classification of Sites of Operation	0.6	['M13.1', 'S15.2', 'Z49.5', 'Z28.6', 'Z50.4']	{'Subsidiary Classification of Sites of Operation': 3, 'Urinary': 1, 'Skin': 1}
676.0 Other disorders of the breast associated with childbirth and disorders of lactation	Subsidiary Classification of Methods of Operation	0.6	['Y81.9', 'Y81.1', 'Y81.8', 'Q18.8', 'H28.9']	{'Subsidiary Classification of Methods of Operation': 3, 'Upper Female Genital Tract': 1, 'Lower Digestive System': 1}
654.0 Other and unspecified complications of birth; puerperium affecting management of mother	Subsidiary Classification of Methods of Operation	0.6	['Y81.9', 'Y81.1', 'Y80.1', 'R14.1', 'R15.1']	{'Subsidiary Classification of Methods of Operation': 3, 'Female Genital Tract Associated with Pregnancy, Childbirth and the Puerperium': 2}
800.4 Fracture of patella	Other Bones and Joints	0.6	['Z78.7', 'W21.4', 'W28.3', 'X48.1', 'W19.8']	{'Other Bones and Joints': 3, 'Subsidiary Classification of Sites of Operation': 1, 'Miscellaneous Operations': 1}
800.3 Fracture of tibia and fibula	Subsidiary Classification of Sites of Operation	0.6	['Z77.5', 'Z77.9', 'X48.1', 'Z77.4', 'W20.1']	{'Subsidiary Classification of Sites of Operation': 3, 'Miscellaneous Operations': 1, 'Other Bones and Joints': 1}
612.2 Hypertrophy of breast (Gynecomastia)	Endocrine System and Breast	0.6	['B31.1', 'B27.5', 'B28.3', 'Z94.1', 'Z49.1']	{'Endocrine System and Breast': 3, 'Subsidiary Classification of Sites of Operation': 2}
286.3 Coagulation defects complicating pregnancy or postpartum	Subsidiary Classification of Methods of Operation	0.6	['Y81.9', 'Y81.1', 'T62.5', 'X33.9', 'Y81.8']	{'Subsidiary Classification of Methods of Operation': 3, 'Soft Tissue': 1, 'Miscellaneous Operations': 1}
741.5 Hemarthrosis	Subsidiary Classification of Sites of Operation	0.6	['W90.1', 'Z84.6', 'U13.6', 'Z89.5', 'Z47.2']	{'Subsidiary Classification of Sites of Operation': 3, 'Other Bones and Joints': 1, 'Diagnostic Imaging, Testing and Rehabilitation': 1}
701.2 Scar conditions and fibrosis of skin	Skin	0.6	['S60.4', 'Y06.4', 'Z49.1', 'S06.7', 'S06.6']	{'Skin': 3, 'Subsidiary Classification of Methods of Operation': 1, 'Subsidiary Classification of Sites of Operation': 1}
149.3 Cancer of hypopharynx	Upper Digestive System	0.6	['G16.9', 'E36.9', 'E25.9', 'G19.9', 'G34.2']	{'Upper Digestive System': 3, 'Respiratory Tract': 2}
701.5 Abnormal granulation tissue	Skin	0.6	['Z50.3', 'S06.8', 'S45.6', 'S06.9', 'Z50.2']	{'Skin': 3, 'Subsidiary Classification of Sites of Operation': 2}
458.2 Iatrogenic hypotension	Heart	0.6	['K63.6', 'K63.3', 'U20.1', 'Y53.4', 'K63.4']	{'Heart': 3, 'Diagnostic Imaging, Testing and Rehabilitation': 1, 'Subsidiary Classification of Methods of Operation': 1}
78.0 Viral warts & HPV	Skin	0.6	['H48.3', 'S08.2', 'S08.1', 'Z50.5', 'S06.9']	{'Skin': 3, 'Lower Digestive System': 1, 'Subsidiary Classification of Sites of Operation': 1}
280.2 Iron deficiency anemia secondary to blood loss (chronic)	Upper Female Genital Tract	0.6	['X33.9', 'X33.2', 'Q07.4', 'Q12.1', 'Q18.8']	{'Upper Female Genital Tract': 3, 'Miscellaneous Operations': 2}
528.1 Stomatitis and mucositis	Miscellaneous Operations	0.6	['F42.1', 'X72.3', 'X71.5', 'X71.3', 'F32.1']	{'Miscellaneous Operations': 3, 'Mouth': 2}
578.2 Blood in stool	Upper Digestive System	0.6	['G43.6', 'G80.2', 'G45.9', 'Z27.4', 'H22.9']	{'Upper Digestive System': 3, 'Subsidiary Classification of Sites of Operation': 1, 'Lower Digestive System': 1}
573.9 Abnormal serum enzyme levels	Other Abdominal Organs, Principally Digestive	0.6	['M70.3', 'J74.9', 'J53.9', 'J13.2', 'Y53.2']	{'Other Abdominal Organs, Principally Digestive': 3, 'Urinary': 1, 'Subsidiary Classification of Methods of Operation': 1}
715.0 Other inflammatory spondylopathies	Subsidiary Classification of Sites of Operation	0.6	['V54.4', 'Z67.5', 'Z67.6', 'Z84.1', 'V55.3']	{'Subsidiary Classification of Sites of Operation': 3, 'Bones and Joints of Skull and Spine': 2}
651.0 Multiple gestation	Female Genital Tract Associated with Pregnancy, Childbirth and the Puerperium	0.6	['Y81.1', 'Y81.9', 'R18.2', 'R14.9', 'R17.2']	{'Female Genital Tract Associated with Pregnancy, Childbirth and the Puerperium': 3, 'Subsidiary Classification of Methods of Operation': 2}
528.7 Sialolithiasis	Mouth	0.6	['F51.2', 'F44.4', 'Y76.3', 'F02.1', 'Z68.1']	{'Mouth': 3, 'Subsidiary Classification of Methods of Operation': 1, 'Subsidiary Classification of Sites of Operation': 1}
401.22 Hypertensive chronic kidney disease	Miscellaneous Operations	0.6	['M13.1', 'X40.3', 'L74.2', 'X41.1', 'X41.2']	{'Miscellaneous Operations': 3, 'Urinary': 1, 'Arteries and Veins': 1}
279.7 Other immunological findings	Urinary	0.6	['M70.3', 'M70.2', 'Y53.2', 'Y90.3', 'M65.3']	{'Urinary': 3, 'Subsidiary Classification of Methods of Operation': 2}
427.8 Sinoatrial node dysfunction (Bradycardia)	Heart	0.6	['K60.6', 'K60.1', 'K60.3', 'U19.1', 'Y53.4']	{'Heart': 3, 'Diagnostic Imaging, Testing and Rehabilitation': 1, 'Subsidiary Classification of Methods of Operation': 1}
275.1 Disorders of iron metabolism	Miscellaneous Operations	0.6	['X36.2', 'J13.2', 'X36.9', 'X36.8', 'J14.1']	{'Miscellaneous Operations': 3, 'Other Abdominal Organs, Principally Digestive': 2}
430.2 Intracerebral hemorrhage	Diagnostic Imaging, Testing and Rehabilitation	0.6	['U54.3', 'U11.4', 'Z35.9', 'U05.1', 'L35.2']	{'Diagnostic Imaging, Testing and Rehabilitation': 3, 'Subsidiary Classification of Sites of Operation': 1, 'Arteries and Veins': 1}
226.0 Benign neoplasm of thyroid glands	Endocrine System and Breast	0.6	['B08.4', 'B08.3', 'B08.1', 'Q35.2', 'Z94.2']	{'Endocrine System and Breast': 3, 'Upper Female Genital Tract': 1, 'Subsidiary Classification of Sites of Operation': 1}
526.4 Temporomandibular joint disorders	Subsidiary Classification of Methods of Operation	0.6	['V21.8', 'Y22.3', 'Y38.8', 'X38.2', 'Y76.7']	{'Subsidiary Classification of Methods of Operation': 3, 'Bones and Joints of Skull and Spine': 1, 'Miscellaneous Operations': 1}
737.3 Kyphoscoliosis and scoliosis	Bones and Joints of Skull and Spine	0.6	['Z67.5', 'V54.4', 'V55.3', 'Z84.1', 'V55.2']	{'Bones and Joints of Skull and Spine': 3, 'Subsidiary Classification of Sites of Operation': 2}
711.1 Pyogenic arthritis	Other Bones and Joints	0.6	['W85.2', 'W90.1', 'Z84.6', 'Z85.6', 'W69.3']	{'Other Bones and Joints': 3, 'Subsidiary Classification of Sites of Operation': 2}
425.8 Other cardiomyopathy	Heart	0.6	['X50.1', 'K63.3', 'K63.4', 'U20.1', 'K63.1']	{'Heart': 3, 'Miscellaneous Operations': 1, 'Diagnostic Imaging, Testing and Rehabilitation': 1}
733.2 Cyst of bone	Subsidiary Classification of Sites of Operation	0.6	['Z84.3', 'W37.1', 'Z47.2', 'Z75.6', 'S06.8']	{'Subsidiary Classification of Sites of Operation': 3, 'Other Bones and Joints': 1, 'Skin': 1}
871.4 Open wound of toe(s)	Skin	0.6	['Z50.6', 'S57.1', 'S57.3', 'Z50.5', 'S66.2']	{'Skin': 3, 'Subsidiary Classification of Sites of Operation': 2}
579.2 Splenomegaly	Miscellaneous Operations	0.6	['Z75.3', 'W36.5', 'X33.2', 'X72.2', 'X71.3']	{'Miscellaneous Operations': 3, 'Subsidiary Classification of Sites of Operation': 1, 'Other Bones and Joints': 1}
701.3 Circumscribed scleroderma	Subsidiary Classification of Sites of Operation	0.6	['S13.2', 'S15.2', 'Z49.1', 'Z49.3', 'Z50.4']	{'Subsidiary Classification of Sites of Operation': 3, 'Skin': 2}
260.2 severe protein-calorie malnutrition	Subsidiary Classification of Methods of Operation	0.6	['Y84.8', 'Y82.1', 'T20.9', 'Y06.8', 'Z72.4']	{'Subsidiary Classification of Methods of Operation': 3, 'Soft Tissue': 1, 'Subsidiary Classification of Sites of Operation': 1}
429.1 Heart transplant/surgery	Heart	0.6	['K63.3', 'K63.1', 'K63.4', 'Y73.1', 'Z67.6']	{'Heart': 3, 'Subsidiary Classification of Methods of Operation': 1, 'Subsidiary Classification of Sites of Operation': 1}
733.4 Aseptic necrosis of bone	Subsidiary Classification of Sites of Operation	0.6	['W37.1', 'Z76.1', 'Z75.6', 'Z84.3', 'W38.1']	{'Subsidiary Classification of Sites of Operation': 3, 'Other Bones and Joints': 2}
738.0 Other acquired musculoskeletal deformity	Respiratory Tract	0.6	['E02.6', 'E02.8', 'V09.2', 'Y71.3', 'E03.6']	{'Respiratory Tract': 3, 'Bones and Joints of Skull and Spine': 1, 'Subsidiary Classification of Methods of Operation': 1}
704.0 Diseases of hair and hair follicles	Subsidiary Classification of Sites of Operation	0.6	['Z48.1', 'Z49.4', 'S06.5', 'Z48.2', 'S47.2']	{'Subsidiary Classification of Sites of Operation': 3, 'Skin': 2}
706.2 Sebaceous cyst	Subsidiary Classification of Sites of Operation	0.6	['Z48.1', 'Z48.2', 'S06.5', 'Z49.4', 'S06.9']	{'Subsidiary Classification of Sites of Operation': 3, 'Skin': 2}
471.0 Nasal polyps	Respiratory Tract	0.6	['E08.1', 'Y76.1', 'E14.2', 'E13.3', 'Y76.2']	{'Respiratory Tract': 3, 'Subsidiary Classification of Methods of Operation': 2}
558.0 Noninfectious gastroenteritis	Subsidiary Classification of Sites of Operation	0.6	['H22.1', 'Z28.7', 'H25.1', 'Z29.8', 'Z28.3']	{'Subsidiary Classification of Sites of Operation': 3, 'Lower Digestive System': 2}
38.2 Gram positive septicemia	Arteries and Veins	0.6	['L99.7', 'L91.2', 'L91.4', 'Z91.8', 'U21.1']	{'Arteries and Veins': 3, 'Subsidiary Classification of Sites of Operation': 1, 'Diagnostic Imaging, Testing and Rehabilitation': 1}
577.0 Diseases of pancreas	Other Abdominal Organs, Principally Digestive	0.6	['J74.9', 'J74.1', 'J53.9', 'Y20.4', 'Z31.1']	{'Other Abdominal Organs, Principally Digestive': 3, 'Subsidiary Classification of Methods of Operation': 1, 'Subsidiary Classification of Sites of Operation': 1}
225.1 Benign neoplasm of brain, cranial nerves, meninges	Nervous System	0.6	['A38.8', 'A10.7', 'A29.5', 'X67.7', 'Y46.2']	{'Nervous System': 3, 'Miscellaneous Operations': 1, 'Subsidiary Classification of Methods of Operation': 1}
585.2 Renal failure NOS	Urinary	0.6	['M13.1', 'L91.2', 'M29.2', 'M02.5', 'X40.3']	{'Urinary': 3, 'Arteries and Veins': 1, 'Miscellaneous Operations': 1}
454.0 Varicose veins	Male Genital Organs	0.6	['N19.2', 'N19.1', 'N17.1', 'G43.7', 'L95.1']	{'Male Genital Organs': 3, 'Upper Digestive System': 1, 'Arteries and Veins': 1}
291.8 Alteration of consciousness	Diagnostic Imaging, Testing and Rehabilitation	0.6	['U33.1', 'A84.7', 'U05.1', 'E85.2', 'U05.2']	{'Diagnostic Imaging, Testing and Rehabilitation': 3, 'Nervous System': 1, 'Respiratory Tract': 1}
704.2 Hirsutism	Subsidiary Classification of Sites of Operation	0.6	['Z47.5', 'Z47.8', 'Y82.3', 'Z47.9', 'E09.1']	{'Subsidiary Classification of Sites of Operation': 3, 'Subsidiary Classification of Methods of Operation': 1, 'Respiratory Tract': 1}
732.7 Osteochondritis dissecans	Other Bones and Joints	0.6	['Z85.6', 'W84.5', 'Z76.5', 'W82.2', 'W83.3']	{'Other Bones and Joints': 3, 'Subsidiary Classification of Sites of Operation': 2}
614.0 Inflammatory diseases of female pelvic organs	Upper Female Genital Tract	0.6	['T46.3', 'Q12.4', 'Q55.5', 'Z47.1', 'Q22.1']	{'Upper Female Genital Tract': 3, 'Soft Tissue': 1, 'Subsidiary Classification of Sites of Operation': 1}
550.2 Diaphragmatic hernia	Upper Digestive System	0.6	['Z27.1', 'G24.3', 'Z27.2', 'G45.9', 'G45.1']	{'Upper Digestive System': 3, 'Subsidiary Classification of Sites of Operation': 2}
394.2 Mitral valve disease	Heart	0.6	['K25.5', 'K34.1', 'U20.2', 'Y73.1', 'K25.3']	{'Heart': 3, 'Diagnostic Imaging, Testing and Rehabilitation': 1, 'Subsidiary Classification of Methods of Operation': 1}
689.0 Disorder of skin and subcutaneous tissue NOS	Skin	0.6	['S13.1', 'S13.2', 'E09.5', 'S15.2', 'Z47.3']	{'Skin': 3, 'Respiratory Tract': 1, 'Subsidiary Classification of Sites of Operation': 1}
293.0 Symptoms involving head and neck	Mouth	0.6	['F32.8', 'E25.3', 'F32.4', 'F32.6', 'U33.1']	{'Mouth': 3, 'Respiratory Tract': 1, 'Diagnostic Imaging, Testing and Rehabilitation': 1}
444.0 Arterial embolism and thrombosis	Arteries and Veins	0.6	['L63.4', 'L54.1', 'L54.4', 'Z38.1', 'Z38.3']	{'Arteries and Veins': 3, 'Subsidiary Classification of Sites of Operation': 2}
444.1 Arterial embolism and thrombosis of lower extremity artery	Subsidiary Classification of Sites of Operation	0.6	['Z38.5', 'L63.4', 'L63.1', 'Z38.6', 'Z38.3']	{'Subsidiary Classification of Sites of Operation': 3, 'Arteries and Veins': 2}
577.2 Chronic pancreatitis	Other Abdominal Organs, Principally Digestive	0.6	['J43.9', 'J74.9', 'U08.1', 'Y20.4', 'J74.1']	{'Other Abdominal Organs, Principally Digestive': 3, 'Diagnostic Imaging, Testing and Rehabilitation': 1, 'Subsidiary Classification of Methods of Operation': 1}
501.0 Pneumonitis due to inhalation of food or vomitus	Respiratory Tract	0.6	['G44.5', 'G47.5', 'E85.1', 'E42.3', 'E85.2']	{'Respiratory Tract': 3, 'Upper Digestive System': 2}
603.0 Other disorders of testis	Urinary	0.6	['N06.3', 'N17.1', 'M45.9', 'M47.3', 'M65.3']	{'Urinary': 3, 'Male Genital Organs': 2}
873.0 Broken tooth	Mouth	0.6	['F09.4', 'F10.9', 'Y84.8', 'F10.4', 'Y84.2']	{'Mouth': 3, 'Subsidiary Classification of Methods of Operation': 2}
204.12 Lymphoid leukemia, chronic	Miscellaneous Operations	0.6	['W36.5', 'Z75.3', 'X71.5', 'X72.4', 'X70.8']	{'Miscellaneous Operations': 3, 'Other Bones and Joints': 1, 'Subsidiary Classification of Sites of Operation': 1}
622.0 Polyp of female genital organs	Lower Female Genital Tract	0.6	['P20.1', 'P05.4', 'Q10.3', 'P29.3', 'Q18.1']	{'Lower Female Genital Tract': 3, 'Upper Female Genital Tract': 2}
870.0 Open wounds of head; neck; and trunk	Skin	0.6	['S57.1', 'Z49.5', 'S42.1', 'Z49.8', 'S57.3']	{'Skin': 3, 'Subsidiary Classification of Sites of Operation': 2}
785.0 Abdominal pain	Subsidiary Classification of Sites of Operation	0.6	['T43.9', 'G45.9', 'Z27.2', 'Z27.4', 'Z27.9']	{'Subsidiary Classification of Sites of Operation': 3, 'Soft Tissue': 1, 'Upper Digestive System': 1}
741.3 Difficulty in walking	Eye	0.6	['C71.2', 'C75.1', 'Y08.6', 'C73.3', 'Z66.3']	{'Eye': 3, 'Subsidiary Classification of Methods of Operation': 1, 'Subsidiary Classification of Sites of Operation': 1}
760.0 Back pain	Subsidiary Classification of Sites of Operation	0.6	['V54.4', 'Z84.1', 'Z67.5', 'Z67.6', 'A52.2']	{'Subsidiary Classification of Sites of Operation': 3, 'Bones and Joints of Skull and Spine': 1, 'Nervous System': 1}
350.2 Abnormality of gait	Subsidiary Classification of Sites of Operation	0.6	['Z66.3', 'U05.2', 'Z66.8', 'U21.1', 'Z66.4']	{'Subsidiary Classification of Sites of Operation': 3, 'Diagnostic Imaging, Testing and Rehabilitation': 2}
411.9 Other acute and subacute forms of ischemic heart disease	Heart	0.6	['K75.1', 'K75.2', 'K63.4', 'Y79.5', 'U20.1']	{'Heart': 3, 'Subsidiary Classification of Methods of Operation': 1, 'Diagnostic Imaging, Testing and Rehabilitation': 1}
306.0 Other mental disorder	Subsidiary Classification of Methods of Operation	0.6	['Y74.4', 'Y53.4', 'K75.1', 'K63.4', 'Y73.1']	{'Subsidiary Classification of Methods of Operation': 3, 'Heart': 2}
557.0 Intestinal malabsorption (non-celiac)	Subsidiary Classification of Sites of Operation	0.6	['Z27.4', 'G45.1', 'H22.1', 'Z28.7', 'Z27.6']	{'Subsidiary Classification of Sites of Operation': 3, 'Upper Digestive System': 1, 'Lower Digestive System': 1}
8.52 Intestinal infection due to C. difficile	Arteries and Veins	0.6	['L91.2', 'L91.4', 'O16.1', 'Z92.6', 'L99.7']	{'Arteries and Veins': 3, 'Overflow codes': 1, 'Subsidiary Classification of Sites of Operation': 1}
755.6 Other congenital anomalies of lower limb, including pelvic girdle	Other Bones and Joints	0.6	['Z75.6', 'Z84.3', 'W38.1', 'W94.1', 'W39.1']	{'Other Bones and Joints': 3, 'Subsidiary Classification of Sites of Operation': 2}
395.6 Heart valve replaced	Heart	0.6	['K26.2', 'K26.3', 'Y73.1', 'K61.1', 'L26.4']	{'Heart': 3, 'Subsidiary Classification of Methods of Operation': 1, 'Arteries and Veins': 1}
252.1 Hyperparathyroidism	Endocrine System and Breast	0.6	['B14.9', 'B14.4', 'B14.5', 'X29.2', 'M29.3']	{'Endocrine System and Breast': 3, 'Miscellaneous Operations': 1, 'Urinary': 1}
341.0 Other demyelinating diseases of central nervous system	Nervous System	0.6	['A55.9', 'A55.8', 'X29.8', 'Y90.3', 'A84.4']	{'Nervous System': 3, 'Miscellaneous Operations': 1, 'Subsidiary Classification of Methods of Operation': 1}
345.1 Epilepsy	Diagnostic Imaging, Testing and Rehabilitation	0.6	['A84.1', 'U22.1', 'U05.2', 'U05.1', 'A55.9']	{'Diagnostic Imaging, Testing and Rehabilitation': 3, 'Nervous System': 2}
277.5 Other disorders of lipoid metabolism	Heart	0.6	['Z50.1', 'K63.6', 'K63.4', 'Z49.3', 'K45.3']	{'Heart': 3, 'Subsidiary Classification of Sites of Operation': 2}
440.2 Atherosclerosis of the extremities	Arteries and Veins	0.6	['L63.4', 'L63.1', 'L54.1', 'Z38.3', 'Z38.5']	{'Arteries and Veins': 3, 'Subsidiary Classification of Sites of Operation': 2}
187.1 Malignant neoplasm of unspecified male genital organ	Male Genital Organs	0.6	['N32.1', 'T87.7', 'N27.1', 'S35.9', 'N26.2']	{'Male Genital Organs': 3, 'Soft Tissue': 1, 'Skin': 1}
686.2 Impetigo	Subsidiary Classification of Sites of Operation	0.6	['S13.2', 'Z49.5', 'Y11.2', 'Z50.1', 'Z49.4']	{'Subsidiary Classification of Sites of Operation': 3, 'Skin': 1, 'Subsidiary Classification of Methods of Operation': 1}
145.1 Cancer of lip	Skin	0.6	['F02.1', 'S36.1', 'S06.6', 'Y58.8', 'S13.1']	{'Skin': 3, 'Mouth': 1, 'Subsidiary Classification of Methods of Operation': 1}
772.1 Muscular wasting and disuse atrophy	Subsidiary Classification of Sites of Operation	0.6	['Z77.3', 'Z54.4', 'W26.2', 'Z49.6', 'W19.8']	{'Subsidiary Classification of Sites of Operation': 3, 'Other Bones and Joints': 2}
574.12 Cholelithiasis with other cholecystitis	Other Abdominal Organs, Principally Digestive	0.6	['J18.3', 'Y50.8', 'J37.2', 'J37.3', 'Y75.2']	{'Other Abdominal Organs, Principally Digestive': 3, 'Subsidiary Classification of Methods of Operation': 2}
276.11 Hyperosmolality and/or hypernatremia	Respiratory Tract	0.6	['E85.1', 'G47.5', 'E42.3', 'E85.2', 'L91.2']	{'Respiratory Tract': 3, 'Upper Digestive System': 1, 'Arteries and Veins': 1}
735.23 Hallux rigidus	Other Bones and Joints	0.6	['Z86.4', 'W59.3', 'W71.2', 'W57.1', 'Z80.1']	{'Other Bones and Joints': 3, 'Subsidiary Classification of Sites of Operation': 2}
686.4 Pyogenic granuloma	Subsidiary Classification of Sites of Operation	0.6	['Z50.3', 'S08.2', 'Z50.2', 'S06.9', 'Z50.5']	{'Subsidiary Classification of Sites of Operation': 3, 'Skin': 2}
619.1 Noninflammatory disorders of ovary, fallopian tube, and broad ligament	Upper Female Genital Tract	0.6	['Q22.1', 'Q23.1', 'Q07.4', 'T36.4', 'T43.9']	{'Upper Female Genital Tract': 3, 'Soft Tissue': 2}
250.5 Glycosuria or Acetonuria	Subsidiary Classification of Methods of Operation	0.6	['Y81.9', 'H20.7', 'Y84.8', 'R14.9', 'Y82.3']	{'Subsidiary Classification of Methods of Operation': 3, 'Lower Digestive System': 1, 'Female Genital Tract Associated with Pregnancy, Childbirth and the Puerperium': 1}
1001.0 Foreign body injury	Upper Digestive System	0.6	['G18.1', 'G44.2', 'D07.3', 'G15.1', 'E27.4']	{'Upper Digestive System': 3, 'Ear': 1, 'Respiratory Tract': 1}
644.0 Anemia during pregnancy	Female Genital Tract Associated with Pregnancy, Childbirth and the Puerperium	0.6	['R18.2', 'Y81.1', 'R14.1', 'Y81.9', 'R15.1']	{'Female Genital Tract Associated with Pregnancy, Childbirth and the Puerperium': 3, 'Subsidiary Classification of Methods of Operation': 2}
635.2 Antepartum hemorrhage, abruptio placentae, and placenta previa	Female Genital Tract Associated with Pregnancy, Childbirth and the Puerperium	0.6	['Y81.1', 'R17.2', 'R18.2', 'R14.1', 'Y81.8']	{'Female Genital Tract Associated with Pregnancy, Childbirth and the Puerperium': 3, 'Subsidiary Classification of Methods of Operation': 2}
967.0 Adverse effects of sedatives or other central nervous system depressants and anesthetics	Subsidiary Classification of Methods of Operation	0.6	['A55.9', 'Y82.2', 'Y84.8', 'W58.1', 'Y80.2']	{'Subsidiary Classification of Methods of Operation': 3, 'Nervous System': 1, 'Other Bones and Joints': 1}
478.0 Throat pain	Respiratory Tract	0.6	['G19.9', 'E36.9', 'E25.9', 'G16.9', 'E25.3']	{'Respiratory Tract': 3, 'Upper Digestive System': 2}
561.0 Symptoms involving digestive system	Subsidiary Classification of Sites of Operation	0.6	['H46.3', 'H22.1', 'Z28.7', 'Z27.6', 'Z28.3']	{'Subsidiary Classification of Sites of Operation': 3, 'Lower Digestive System': 2}
574.11 Cholelithiasis with acute cholecystitis	Other Abdominal Organs, Principally Digestive	0.6	['U16.2', 'J18.3', 'J18.5', 'Y75.2', 'J37.2']	{'Other Abdominal Organs, Principally Digestive': 3, 'Diagnostic Imaging, Testing and Rehabilitation': 1, 'Subsidiary Classification of Methods of Operation': 1}
523.1 Gingivitis	Mouth	0.6	['F20.3', 'F09.3', 'F42.1', 'Y82.2', 'Y70.3']	{'Mouth': 3, 'Subsidiary Classification of Methods of Operation': 2}
598.9 Other nonspecific findings on examination of urine	Urinary	0.6	['M45.9', 'M30.1', 'M45.1', 'Z41.1', 'Z42.1']	{'Urinary': 3, 'Subsidiary Classification of Sites of Operation': 2}
38.1 Gram negative septicemia	Arteries and Veins	0.6	['L91.4', 'L91.2', 'L99.7', 'U16.2', 'Z91.8']	{'Arteries and Veins': 3, 'Diagnostic Imaging, Testing and Rehabilitation': 1, 'Subsidiary Classification of Sites of Operation': 1}
381.9 Otorrhea	Ear	0.6	['D28.2', 'D15.2', 'D15.1', 'Y71.3', 'Y80.9']	{'Ear': 3, 'Subsidiary Classification of Methods of Operation': 2}
733.0 Other disorders of bone and cartilage	Other Bones and Joints	0.6	['Z70.5', 'X29.2', 'W20.1', 'W23.2', 'W28.3']	{'Other Bones and Joints': 3, 'Subsidiary Classification of Sites of Operation': 1, 'Miscellaneous Operations': 1}
324.0 Other CNS infection and poliomyelitis	Subsidiary Classification of Sites of Operation	0.6	['Z66.8', 'Z66.4', 'U21.1', 'U05.5', 'Z66.5']	{'Subsidiary Classification of Sites of Operation': 3, 'Diagnostic Imaging, Testing and Rehabilitation': 2}
509.2 Respiratory insufficiency	Respiratory Tract	0.6	['E85.2', 'E42.3', 'E85.1', 'L91.2', 'X40.4']	{'Respiratory Tract': 3, 'Arteries and Veins': 1, 'Miscellaneous Operations': 1}
465.0 Acute upper respiratory infections of multiple or unspecified sites	Miscellaneous Operations	0.6	['X70.2', 'X72.3', 'X71.5', 'E25.3', 'E36.9']	{'Miscellaneous Operations': 3, 'Respiratory Tract': 2}
726.3 Bursitis	Subsidiary Classification of Sites of Operation	0.6	['T62.2', 'T62.4', 'Z71.1', 'Z58.1', 'Z81.5']	{'Subsidiary Classification of Sites of Operation': 3, 'Soft Tissue': 2}
756.5 Congenital osteodystrophies	Other Bones and Joints	0.6	['W89.1', 'Z78.7', 'Z84.6', 'W85.2', 'W87.9']	{'Other Bones and Joints': 3, 'Subsidiary Classification of Sites of Operation': 2}
433.0 Cerebrovascular disease	Diagnostic Imaging, Testing and Rehabilitation	0.6	['U05.2', 'U05.1', 'Z36.1', 'Z35.9', 'U54.3']	{'Diagnostic Imaging, Testing and Rehabilitation': 3, 'Subsidiary Classification of Sites of Operation': 2}
442.2 Aneurysm of iliac artery	Subsidiary Classification of Sites of Operation	0.6	['L54.4', 'Z38.1', 'Z38.2', 'Z34.9', 'L71.3']	{'Subsidiary Classification of Sites of Operation': 3, 'Arteries and Veins': 2}
297.0 Suicidal ideation or attempt	Subsidiary Classification of Methods of Operation	0.6	['N17.1', 'Y82.3', 'W85.2', 'Y80.1', 'Y82.2']	{'Subsidiary Classification of Methods of Operation': 3, 'Male Genital Organs': 1, 'Other Bones and Joints': 1}
686.5 Pyoderma	Subsidiary Classification of Sites of Operation	0.6	['S15.2', 'H25.1', 'Z29.1', 'Z50.1', 'Z28.4']	{'Subsidiary Classification of Sites of Operation': 3, 'Skin': 1, 'Lower Digestive System': 1}
368.5 Color vision deficiencies	Subsidiary Classification of Methods of Operation	0.6	['Y80.9', 'C69.3', 'Y71.4', 'Y84.8', 'C90.1']	{'Subsidiary Classification of Methods of Operation': 3, 'Eye': 2}
524.0 Dentofacial anomalies, including malocclusion	Subsidiary Classification of Methods of Operation	0.6	['Y66.3', 'Y82.2', 'Z47.5', 'H20.7', 'Y07.2']	{'Subsidiary Classification of Methods of Operation': 3, 'Subsidiary Classification of Sites of Operation': 1, 'Lower Digestive System': 1}
624.1 Dystrophy of female genital tract	Lower Female Genital Tract	0.6	['P09.1', 'S13.2', 'P13.2', 'Y18.1', 'P09.8']	{'Lower Female Genital Tract': 3, 'Skin': 1, 'Subsidiary Classification of Methods of Operation': 1}
563.0 Constipation	Subsidiary Classification of Sites of Operation	0.6	['H46.3', 'Z66.8', 'H22.9', 'Z66.4', 'Z66.5']	{'Subsidiary Classification of Sites of Operation': 3, 'Lower Digestive System': 2}
195.1 Malignant neoplasm, other	Skin	0.6	['M61.1', 'S06.6', 'S05.1', 'S36.1', 'Y58.8']	{'Skin': 3, 'Urinary': 1, 'Subsidiary Classification of Methods of Operation': 1}
429.2 Abnormal function study of cardiovascular system	Heart	0.6	['K63.4', 'K63.3', 'K63.6', 'U20.5', 'Y53.4']	{'Heart': 3, 'Diagnostic Imaging, Testing and Rehabilitation': 1, 'Subsidiary Classification of Methods of Operation': 1}
312.0 Conduct disorders	Subsidiary Classification of Methods of Operation	0.6	['Y07.2', 'Y80.4', 'Y44.2', 'C90.4', 'H28.9']	{'Subsidiary Classification of Methods of Operation': 3, 'Eye': 1, 'Lower Digestive System': 1}
735.2 Acquired toe deformities	Subsidiary Classification of Sites of Operation	0.6	['Z86.6', 'W59.5', 'Z58.6', 'Z86.5', 'T70.5']	{'Subsidiary Classification of Sites of Operation': 3, 'Other Bones and Joints': 1, 'Soft Tissue': 1}
740.9 Osteoarthrosis NOS	Other Bones and Joints	0.6	['W90.3', 'W40.1', 'Y81.9', 'W06.8', 'Z72.4']	{'Other Bones and Joints': 3, 'Subsidiary Classification of Methods of Operation': 1, 'Subsidiary Classification of Sites of Operation': 1}
716.9 Arthropathy NOS	Other Bones and Joints	0.6	['W40.1', 'Z84.5', 'W58.1', 'Z78.7', 'W89.1']	{'Other Bones and Joints': 3, 'Subsidiary Classification of Sites of Operation': 2}
351.0 Other peripheral nerve disorders	Nervous System	0.6	['A65.1', 'Z12.4', 'A61.1', 'A67.1', 'Z09.2']	{'Nervous System': 3, 'Subsidiary Classification of Sites of Operation': 2}
577.3 Cyst and pseudocyst of pancreas	Other Abdominal Organs, Principally Digestive	0.6	['J74.1', 'J74.9', 'Y20.4', 'J53.9', 'Z31.1']	{'Other Abdominal Organs, Principally Digestive': 3, 'Subsidiary Classification of Methods of Operation': 1, 'Subsidiary Classification of Sites of Operation': 1}
793.2 Nonspecific abnormal findings on radiological and other examination of other intrathoracic organs (echocardiogram, etc)	Heart	0.6	['M70.2', 'K63.6', 'K63.4', 'K75.1', 'Y90.3']	{'Heart': 3, 'Urinary': 1, 'Subsidiary Classification of Methods of Operation': 1}
514.0 Abnormal findings examination of lungs	Respiratory Tract	0.6	['E49.2', 'Z24.5', 'Z24.6', 'E49.1', 'E63.2']	{'Respiratory Tract': 3, 'Subsidiary Classification of Sites of Operation': 2}
110.2 Dermatomycoses	Subsidiary Classification of Sites of Operation	0.6	['W24.1', 'S13.2', 'Z66.3', 'Z49.2', 'Z92.1']	{'Subsidiary Classification of Sites of Operation': 3, 'Other Bones and Joints': 1, 'Skin': 1}
521.2 Dental abrasion, erosion and attrition	Subsidiary Classification of Sites of Operation	0.6	['Z50.2', 'Z49.7', 'C90.8', 'Y58.8', 'Z27.9']	{'Subsidiary Classification of Sites of Operation': 3, 'Eye': 1, 'Subsidiary Classification of Methods of Operation': 1}
713.0 Arthropathy associated with other disorders classified elsewhere	Subsidiary Classification of Sites of Operation	0.6	['W37.1', 'Z75.6', 'Z84.3', 'W90.1', 'Z85.6']	{'Subsidiary Classification of Sites of Operation': 3, 'Other Bones and Joints': 2}
370.3 Keratoconjunctivitis	Eye	0.6	['Y11.1', 'C90.9', 'C43.4', 'C90.1', 'Y02.2']	{'Eye': 3, 'Subsidiary Classification of Methods of Operation': 2}
394.3 Aortic valve disease	Heart	0.6	['L26.4', 'K26.2', 'K26.3', 'Y73.1', 'K61.1']	{'Heart': 3, 'Arteries and Veins': 1, 'Subsidiary Classification of Methods of Operation': 1}
695.8 Other specified erythematous conditions	Subsidiary Classification of Sites of Operation	0.6	['S13.2', 'S15.2', 'Z50.1', 'Z50.4', 'Z50.2']	{'Subsidiary Classification of Sites of Operation': 3, 'Skin': 2}
702.0 Degenerative skin conditions and other dermatoses	Skin	0.6	['S13.2', 'Z49.3', 'Z49.4', 'S08.2', 'S08.1']	{'Skin': 3, 'Subsidiary Classification of Sites of Operation': 2}
384.1 Myringitis	Subsidiary Classification of Methods of Operation	0.6	['Y80.4', 'Y13.1', 'D02.1', 'E09.1', 'Y08.8']	{'Subsidiary Classification of Methods of Operation': 3, 'Ear': 1, 'Respiratory Tract': 1}
696.2 Parapsoriasis	Skin	0.6	['S13.2', 'Z47.8', 'Z50.4', 'S13.1', 'S08.1']	{'Skin': 3, 'Subsidiary Classification of Sites of Operation': 2}
499.0 Cystic fibrosis	Other Bones and Joints	0.6	['W71.2', 'W94.1', 'W82.2', 'Z75.6', 'U10.6']	{'Other Bones and Joints': 3, 'Subsidiary Classification of Sites of Operation': 1, 'Diagnostic Imaging, Testing and Rehabilitation': 1}
578.9 Hemorrhage of gastrointestinal tract	Lower Digestive System	0.6	['O30.2', 'H25.9', 'Z28.5', 'H25.1', 'H22.9']	{'Lower Digestive System': 3, 'Overflow codes': 1, 'Subsidiary Classification of Sites of Operation': 1}
496.0 Chronic airway obstruction	Respiratory Tract	0.6	['Z24.5', 'Z24.6', 'E49.2', 'E49.9', 'E49.1']	{'Respiratory Tract': 3, 'Subsidiary Classification of Sites of Operation': 2}
420.0 Carditis	Subsidiary Classification of Methods of Operation	0.6	['K63.3', 'Y11.4', 'Y82.1', 'W20.1', 'Y79.5']	{'Subsidiary Classification of Methods of Operation': 3, 'Heart': 1, 'Other Bones and Joints': 1}
446.7 Takayasu's disease	Eye	0.6	['S27.5', 'C90.9', 'C10.1', 'C22.2', 'Y90.3']	{'Eye': 3, 'Skin': 1, 'Subsidiary Classification of Methods of Operation': 1}
613.0 Other nonmalignant breast conditions	Subsidiary Classification of Methods of Operation	0.6	['Y80.4', 'A52.1', 'Z67.6', 'Y80.9', 'Y11.1']	{'Subsidiary Classification of Methods of Operation': 3, 'Nervous System': 1, 'Subsidiary Classification of Sites of Operation': 1}
270.32 Paraproteinemia	Miscellaneous Operations	0.6	['W36.5', 'Z75.3', 'X29.2', 'X70.5', 'X71.5']	{'Miscellaneous Operations': 3, 'Other Bones and Joints': 1, 'Subsidiary Classification of Sites of Operation': 1}
750.1 Upper gastrointestinal congenital anomalies	Respiratory Tract	0.6	['Y26.3', 'E23.2', 'Y76.3', 'E25.9', 'E24.3']	{'Respiratory Tract': 3, 'Subsidiary Classification of Methods of Operation': 2}
256.4 Polycystic ovaries	Upper Female Genital Tract	0.6	['T43.9', 'Q12.1', 'Q18.1', 'Q18.8', 'Y75.2']	{'Upper Female Genital Tract': 3, 'Soft Tissue': 1, 'Subsidiary Classification of Methods of Operation': 1}
761.0 Cervicalgia	Subsidiary Classification of Sites of Operation	0.6	['Z67.3', 'Z07.1', 'X37.5', 'Z60.2', 'A73.5']	{'Subsidiary Classification of Sites of Operation': 3, 'Miscellaneous Operations': 1, 'Nervous System': 1}
567.0 Peritonitis and retroperitoneal infections	Lower Digestive System	0.6	['T46.3', 'H15.4', 'H33.5', 'H15.2', 'Y16.2']	{'Lower Digestive System': 3, 'Soft Tissue': 1, 'Subsidiary Classification of Methods of Operation': 1}
